# Supplementary material for: Exploring the Binding Affinity of the ARR2 GARP DNA Binding Domain via Comparative Methods
Source: Genes (Basel). 2023 Aug 17;14(8):1638. doi: 10.3390/genes14081638 (PMC10454580; doi:10.3390/genes14081638)
Supplement: Supplementary file 1 [file genes-14-01638-s001.zip]

Archive with 3 entries (3 files):
- Figure_S1_GARP2(ARR2_1HDDball).pdb
- Figure_S2_1IRZ(GARP10)_DNA_complex.pdb
- Figure_S3_GARP2_DNA_complex.pdb
