# Supplementary material for: Exploring the Binding Affinity of the ARR2 GARP DNA Binding Domain via Comparative Methods
Source: Genes (Basel). 2023 Aug 17;14(8):1638. doi: 10.3390/genes14081638 (PMC10454580; doi:10.3390/genes14081638)
Supplement: Supplementary file 1 [file genes-14-01638-s001.zip › Figure_S1_GARP2(ARR2_1HDDball).pdb]

HEADER                                            20-JAN-21       
SEQRES   1 A   63  SER LEU LYS LYS PRO ARG VAL VAL TRP SER VAL GLU LEU
SEQRES   2 A   63  HIS GLN GLN PHE VAL ALA ALA VAL ASN GLN LEU GLY VAL
SEQRES   3 A   63  ASP LYS ALA VAL PRO LYS LYS ILE LEU GLU MET MET ASN
SEQRES   4 A   63  VAL PRO GLY LEU THR ARG GLU ASN VAL ALA SER HIS LEU
SEQRES   5 A   63  GLN LYS TYR ARG ILE TYR LEU ARG ARG LEU GLY        
HELIX    1   1 VAL A   11  LEU A   24  1                                  14
HELIX    2   2 LYS A   33  MET A   38  1                                   6
HELIX    3   3 ARG A   45  ARG A   60  1                                  16
ATOM      1  N   SER A   1      39.379  20.338  17.935  1.00 30.00           N  
ATOM      2  CA  SER A   1      38.504  20.897  19.002  1.00 30.00           C  
ATOM      3  C   SER A   1      38.636  20.048  20.267  1.00 30.00           C  
ATOM      4  O   SER A   1      39.177  18.960  20.242  1.00 30.00           O  
ATOM      5  CB  SER A   1      37.077  20.886  18.538  1.00 30.00           C  
ATOM      6  OG  SER A   1      36.215  21.666  19.361  1.00110.00           O  
ATOM      7  H1  SER A   1      39.293  20.889  17.094  1.00110.00           H  
ATOM      8  H2  SER A   1      40.335  20.347  18.254  1.00110.00           H  
ATOM      9  H3  SER A   1      39.103  19.385  17.751  1.00110.00           H  
ATOM     10  HA  SER A   1      38.834  21.916  19.204  1.00110.00           H  
ATOM     11  HB2 SER A   1      37.016  21.292  17.527  1.00110.00           H  
ATOM     12  HB3 SER A   1      36.694  19.864  18.482  1.00110.00           H  
ATOM     13  HG  SER A   1      35.340  21.628  18.989  1.00110.00           H  
ATOM     14  N   LEU A   2      38.146  20.534  21.374  1.00 30.00           N  
ATOM     15  CA  LEU A   2      38.243  19.754  22.639  1.00 30.00           C  
ATOM     16  C   LEU A   2      37.741  18.329  22.398  1.00 30.00           C  
ATOM     17  O   LEU A   2      37.346  17.977  21.305  1.00 30.00           O  
ATOM     18  CB  LEU A   2      37.404  20.407  23.697  1.00 30.00           C  
ATOM     19  CG  LEU A   2      37.699  21.897  23.989  1.00110.00           C  
ATOM     20  CD1 LEU A   2      36.677  22.458  24.989  1.00110.00           C  
ATOM     21  CD2 LEU A   2      39.130  22.125  24.503  1.00110.00           C  
ATOM     22  H   LEU A   2      37.574  21.366  21.332  1.00110.00           H  
ATOM     23  HA  LEU A   2      39.288  19.704  22.949  1.00110.00           H  
ATOM     24  HB2 LEU A   2      36.352  20.317  23.414  1.00110.00           H  
ATOM     25  HB3 LEU A   2      37.502  19.857  24.635  1.00110.00           H  
ATOM     26  HG  LEU A   2      37.580  22.470  23.068  1.00110.00           H  
ATOM     27 HD11 LEU A   2      36.837  23.524  25.159  1.00110.00           H  
ATOM     28 HD12 LEU A   2      35.656  22.341  24.621  1.00110.00           H  
ATOM     29 HD13 LEU A   2      36.747  21.956  25.954  1.00110.00           H  
ATOM     30 HD21 LEU A   2      39.299  23.177  24.735  1.00110.00           H  
ATOM     31 HD22 LEU A   2      39.326  21.552  25.410  1.00110.00           H  
ATOM     32 HD23 LEU A   2      39.875  21.841  23.759  1.00110.00           H  
ATOM     33  N   LYS A   3      37.754  17.505  23.410  1.00 30.00           N  
ATOM     34  CA  LYS A   3      37.279  16.104  23.234  1.00 30.00           C  
ATOM     35  C   LYS A   3      36.819  15.547  24.582  1.00 30.00           C  
ATOM     36  O   LYS A   3      37.281  14.514  25.027  1.00 30.00           O  
ATOM     37  CB  LYS A   3      38.420  15.245  22.688  1.00 30.00           C  
ATOM     38  CG  LYS A   3      37.889  13.855  22.332  1.00 30.00           C  
ATOM     39  CD  LYS A   3      39.065  12.919  22.051  1.00 30.00           C  
ATOM     40  CE  LYS A   3      38.803  11.561  22.703  1.00 30.00           C  
ATOM     41  NZ  LYS A   3      40.000  11.147  23.488  1.00 30.00           N  
ATOM     42  H   LYS A   3      38.092  17.796  24.315  1.00110.00           H  
ATOM     43  HA  LYS A   3      36.418  16.064  22.561  1.00110.00           H  
ATOM     44  HB2 LYS A   3      38.858  15.700  21.798  1.00110.00           H  
ATOM     45  HB3 LYS A   3      39.221  15.189  23.428  1.00110.00           H  
ATOM     46  HG2 LYS A   3      37.169  13.423  23.017  1.00110.00           H  
ATOM     47  HG3 LYS A   3      37.309  13.949  21.413  1.00110.00           H  
ATOM     48  HD2 LYS A   3      39.214  12.801  20.977  1.00110.00           H  
ATOM     49  HD3 LYS A   3      39.998  13.342  22.428  1.00110.00           H  
ATOM     50  HE2 LYS A   3      37.964  11.547  23.397  1.00110.00           H  
ATOM     51  HE3 LYS A   3      38.593  10.808  21.944  1.00110.00           H  
ATOM     52  HZ1 LYS A   3      39.832  10.246  23.910  1.00110.00           H  
ATOM     53  HZ2 LYS A   3      40.802  11.087  22.878  1.00110.00           H  
ATOM     54  HZ3 LYS A   3      40.179  11.827  24.212  1.00110.00           H  
ATOM     55  N   LYS A   4      35.912  16.219  25.238  1.00 30.00           N  
ATOM     56  CA  LYS A   4      35.426  15.722  26.556  1.00 30.00           C  
ATOM     57  C   LYS A   4      34.285  14.720  26.331  1.00 30.00           C  
ATOM     58  O   LYS A   4      33.409  14.959  25.524  1.00 30.00           O  
ATOM     59  CB  LYS A   4      34.915  16.901  27.388  1.00 30.00           C  
ATOM     60  CG  LYS A   4      33.584  17.396  26.818  1.00 30.00           C  
ATOM     61  CD  LYS A   4      33.309  18.815  27.321  1.00 30.00           C  
ATOM     62  CE  LYS A   4      34.225  19.802  26.594  1.00 30.00           C  
ATOM     63  NZ  LYS A   4      34.156  21.129  27.266  1.00 30.00           N  
ATOM     64  H   LYS A   4      35.464  17.010  24.807  1.00110.00           H  
ATOM     65  HA  LYS A   4      36.297  15.358  27.094  1.00110.00           H  
ATOM     66  HB2 LYS A   4      34.767  16.584  28.422  1.00110.00           H  
ATOM     67  HB3 LYS A   4      35.698  17.654  27.432  1.00110.00           H  
ATOM     68  HG2 LYS A   4      33.509  17.380  25.730  1.00110.00           H  
ATOM     69  HG3 LYS A   4      32.860  16.728  27.270  1.00110.00           H  
ATOM     70  HD2 LYS A   4      32.300  19.119  27.087  1.00110.00           H  
ATOM     71  HD3 LYS A   4      33.432  18.871  28.403  1.00110.00           H  
ATOM     72  HE2 LYS A   4      35.272  19.511  26.580  1.00110.00           H  
ATOM     73  HE3 LYS A   4      33.918  19.914  25.553  1.00110.00           H  
ATOM     74  HZ1 LYS A   4      34.741  21.788  26.773  1.00110.00           H  
ATOM     75  HZ2 LYS A   4      33.202  21.463  27.261  1.00110.00           H  
ATOM     76  HZ3 LYS A   4      34.477  21.044  28.219  1.00110.00           H  
ATOM     77  N   PRO A   5      34.331  13.625  27.051  1.00 30.00           N  
ATOM     78  CA  PRO A   5      33.309  12.568  26.948  1.00 30.00           C  
ATOM     79  C   PRO A   5      32.047  12.962  27.721  1.00 30.00           C  
ATOM     80  O   PRO A   5      32.119  13.456  28.830  1.00 30.00           O  
ATOM     81  CB  PRO A   5      33.984  11.354  27.591  1.00 30.00           C  
ATOM     82  CG  PRO A   5      35.091  11.910  28.517  1.00 30.00           C  
ATOM     83  CD  PRO A   5      35.398  13.339  28.030  1.00 30.00           C  
ATOM     84  HA  PRO A   5      33.066  12.358  25.904  1.00110.00           H  
ATOM     85  HB2 PRO A   5      33.302  10.689  28.119  1.00110.00           H  
ATOM     86  HB3 PRO A   5      34.450  10.758  26.805  1.00110.00           H  
ATOM     87  HG2 PRO A   5      34.708  11.958  29.538  1.00110.00           H  
ATOM     88  HG3 PRO A   5      35.977  11.273  28.535  1.00110.00           H  
ATOM     89  HD2 PRO A   5      35.407  14.051  28.857  1.00110.00           H  
ATOM     90  HD3 PRO A   5      36.379  13.317  27.551  1.00110.00           H  
ATOM     91  N   ARG A   6      30.894  12.743  27.142  1.00 30.00           N  
ATOM     92  CA  ARG A   6      29.617  13.097  27.831  1.00 30.00           C  
ATOM     93  C   ARG A   6      29.779  14.416  28.591  1.00 30.00           C  
ATOM     94  O   ARG A   6      30.161  14.436  29.745  1.00 30.00           O  
ATOM     95  CB  ARG A   6      29.230  11.986  28.813  1.00 30.00           C  
ATOM     96  CG  ARG A   6      30.491  11.368  29.421  1.00 30.00           C  
ATOM     97  CD  ARG A   6      30.100  10.204  30.332  1.00 30.00           C  
ATOM     98  NE  ARG A   6      30.123  10.656  31.752  1.00 30.00           N  
ATOM     99  CZ  ARG A   6      30.954  10.111  32.598  1.00 30.00           C  
ATOM    100  NH1 ARG A   6      30.830   8.850  32.913  1.00 30.00           N  
ATOM    101  NH2 ARG A   6      31.907  10.826  33.130  1.00 30.00           N  
ATOM    102  H   ARG A   6      30.862  12.372  26.206  1.00110.00           H  
ATOM    103  HA  ARG A   6      28.826  13.216  27.089  1.00110.00           H  
ATOM    104  HB2 ARG A   6      28.549  12.347  29.587  1.00110.00           H  
ATOM    105  HB3 ARG A   6      28.682  11.220  28.265  1.00110.00           H  
ATOM    106  HG2 ARG A   6      31.139  10.866  28.706  1.00110.00           H  
ATOM    107  HG3 ARG A   6      31.025  12.030  30.094  1.00110.00           H  
ATOM    108  HD2 ARG A   6      29.127   9.780  30.085  1.00110.00           H  
ATOM    109  HD3 ARG A   6      30.827   9.395  30.230  1.00110.00           H  
ATOM    110  HE  ARG A   6      29.940  11.648  31.848  1.00110.00           H  
ATOM    111 HH11 ARG A   6      31.457   8.404  33.564  1.00110.00           H  
ATOM    112 HH12 ARG A   6      30.078   8.306  32.517  1.00110.00           H  
ATOM    113 HH21 ARG A   6      32.556  10.422  33.791  1.00110.00           H  
ATOM    114 HH22 ARG A   6      32.025  11.797  32.878  1.00110.00           H  
ATOM    115  N   VAL A   7      29.489  15.518  27.955  1.00 30.00           N  
ATOM    116  CA  VAL A   7      29.625  16.832  28.643  1.00 30.00           C  
ATOM    117  C   VAL A   7      28.572  16.937  29.750  1.00 30.00           C  
ATOM    118  O   VAL A   7      27.391  16.779  29.512  1.00 30.00           O  
ATOM    119  CB  VAL A   7      29.415  17.962  27.632  1.00 30.00           C  
ATOM    120  CG1 VAL A   7      29.835  19.293  28.258  1.00 30.00           C  
ATOM    121  CG2 VAL A   7      30.264  17.696  26.388  1.00 30.00           C  
ATOM    122  H   VAL A   7      29.142  15.490  27.011  1.00110.00           H  
ATOM    123  HA  VAL A   7      30.629  16.899  29.069  1.00110.00           H  
ATOM    124  HB  VAL A   7      28.411  17.980  27.244  1.00110.00           H  
ATOM    125 HG11 VAL A   7      29.713  20.082  27.520  1.00110.00           H  
ATOM    126 HG12 VAL A   7      29.296  19.583  29.153  1.00110.00           H  
ATOM    127 HG13 VAL A   7      30.871  19.263  28.586  1.00110.00           H  
ATOM    128 HG21 VAL A   7      30.578  18.604  25.870  1.00110.00           H  
ATOM    129 HG22 VAL A   7      31.093  17.038  26.547  1.00110.00           H  
ATOM    130 HG23 VAL A   7      29.659  17.155  25.658  1.00110.00           H  
ATOM    131  N   VAL A   8      28.989  17.201  30.958  1.00 30.00           N  
ATOM    132  CA  VAL A   8      28.009  17.316  32.075  1.00 30.00           C  
ATOM    133  C   VAL A   8      27.562  18.772  32.215  1.00 30.00           C  
ATOM    134  O   VAL A   8      26.385  19.075  32.208  1.00 30.00           O  
ATOM    135  CB  VAL A   8      28.651  16.866  33.353  1.00 30.00           C  
ATOM    136  CG1 VAL A   8      27.656  16.783  34.531  1.00110.00           C  
ATOM    137  CG2 VAL A   8      29.342  15.490  33.210  1.00110.00           C  
ATOM    138  H   VAL A   8      29.976  17.217  31.156  1.00110.00           H  
ATOM    139  HA  VAL A   8      27.126  16.694  31.903  1.00110.00           H  
ATOM    140  HB  VAL A   8      29.433  17.570  33.642  1.00110.00           H  
ATOM    141 HG11 VAL A   8      28.151  16.450  35.444  1.00110.00           H  
ATOM    142 HG12 VAL A   8      27.204  17.747  34.754  1.00110.00           H  
ATOM    143 HG13 VAL A   8      26.848  16.082  34.319  1.00110.00           H  
ATOM    144 HG21 VAL A   8      29.743  15.148  34.163  1.00110.00           H  
ATOM    145 HG22 VAL A   8      28.643  14.731  32.855  1.00110.00           H  
ATOM    146 HG23 VAL A   8      30.180  15.512  32.513  1.00110.00           H  
ATOM    147  N   TRP A   9      28.494  19.676  32.342  1.00 30.00           N  
ATOM    148  CA  TRP A   9      28.124  21.112  32.483  1.00 30.00           C  
ATOM    149  C   TRP A   9      29.334  21.983  32.140  1.00 30.00           C  
ATOM    150  O   TRP A   9      30.026  22.472  33.011  1.00 30.00           O  
ATOM    151  CB  TRP A   9      27.687  21.387  33.923  1.00 30.00           C  
ATOM    152  CG  TRP A   9      26.216  21.155  34.049  1.00 30.00           C  
ATOM    153  CD1 TRP A   9      25.640  20.241  34.863  1.00 30.00           C  
ATOM    154  CD2 TRP A   9      25.126  21.828  33.354  1.00 30.00           C  
ATOM    155  NE1 TRP A   9      24.267  20.310  34.713  1.00 30.00           N  
ATOM    156  CE3 TRP A   9      25.082  22.856  32.395  1.00 30.00           C  
ATOM    157  CE2 TRP A   9      23.900  21.273  33.793  1.00 30.00           C  
ATOM    158  CZ3 TRP A   9      23.851  23.311  31.895  1.00 30.00           C  
ATOM    159  CZ2 TRP A   9      22.675  21.723  33.299  1.00 30.00           C  
ATOM    160  CH2 TRP A   9      22.650  22.744  32.346  1.00 30.00           C  
ATOM    161  H   TRP A   9      29.466  19.413  32.353  1.00110.00           H  
ATOM    162  HA  TRP A   9      27.342  21.377  31.769  1.00110.00           H  
ATOM    163  HB2 TRP A   9      28.245  20.785  34.641  1.00110.00           H  
ATOM    164  HB3 TRP A   9      27.836  22.431  34.205  1.00110.00           H  
ATOM    165  HD1 TRP A   9      26.179  19.578  35.523  1.00110.00           H  
ATOM    166  HE1 TRP A   9      23.629  19.706  35.216  1.00110.00           H  
ATOM    167  HE3 TRP A   9      25.999  23.304  32.042  1.00110.00           H  
ATOM    168  HZ3 TRP A   9      23.823  24.096  31.155  1.00110.00           H  
ATOM    169  HZ2 TRP A   9      21.752  21.283  33.649  1.00110.00           H  
ATOM    170  HH2 TRP A   9      21.706  23.101  31.960  1.00110.00           H  
ATOM    171  N   SER A  10      29.595  22.179  30.877  1.00 30.00           N  
ATOM    172  CA  SER A  10      30.762  23.017  30.480  1.00 30.00           C  
ATOM    173  C   SER A  10      30.264  24.294  29.801  1.00 30.00           C  
ATOM    174  O   SER A  10      29.083  24.471  29.581  1.00 30.00           O  
ATOM    175  CB  SER A  10      31.628  22.247  29.527  1.00 30.00           C  
ATOM    176  OG  SER A  10      31.072  22.041  28.238  1.00110.00           O  
ATOM    177  H   SER A  10      28.935  21.893  30.174  1.00110.00           H  
ATOM    178  HA  SER A  10      31.390  23.320  31.319  1.00110.00           H  
ATOM    179  HB2 SER A  10      32.570  22.779  29.393  1.00110.00           H  
ATOM    180  HB3 SER A  10      31.901  21.283  29.959  1.00110.00           H  
ATOM    181  HG  SER A  10      30.498  21.289  28.292  1.00110.00           H  
ATOM    182  N   VAL A  11      31.156  25.187  29.469  1.00 30.00           N  
ATOM    183  CA  VAL A  11      30.731  26.453  28.807  1.00 30.00           C  
ATOM    184  C   VAL A  11      29.959  26.123  27.526  1.00 30.00           C  
ATOM    185  O   VAL A  11      29.208  26.932  27.018  1.00 30.00           O  
ATOM    186  CB  VAL A  11      31.942  27.269  28.464  1.00 30.00           C  
ATOM    187  CG1 VAL A  11      32.606  27.829  29.736  1.00110.00           C  
ATOM    188  CG2 VAL A  11      33.006  26.553  27.595  1.00110.00           C  
ATOM    189  H   VAL A  11      32.135  25.051  29.664  1.00110.00           H  
ATOM    190  HA  VAL A  11      30.069  27.014  29.469  1.00110.00           H  
ATOM    191  HB  VAL A  11      31.601  28.137  27.895  1.00110.00           H  
ATOM    192 HG11 VAL A  11      33.424  28.506  29.487  1.00110.00           H  
ATOM    193 HG12 VAL A  11      31.894  28.393  30.339  1.00110.00           H  
ATOM    194 HG13 VAL A  11      33.017  27.039  30.365  1.00110.00           H  
ATOM    195 HG21 VAL A  11      33.841  27.222  27.382  1.00110.00           H  
ATOM    196 HG22 VAL A  11      33.418  25.673  28.086  1.00110.00           H  
ATOM    197 HG23 VAL A  11      32.609  26.241  26.629  1.00110.00           H  
ATOM    198  N   GLU A  12      30.136  24.940  27.003  1.00 30.00           N  
ATOM    199  CA  GLU A  12      29.413  24.561  25.757  1.00 30.00           C  
ATOM    200  C   GLU A  12      27.986  24.133  26.107  1.00 30.00           C  
ATOM    201  O   GLU A  12      27.023  24.716  25.649  1.00 30.00           O  
ATOM    202  CB  GLU A  12      30.142  23.400  25.079  1.00 30.00           C  
ATOM    203  CG  GLU A  12      29.676  23.281  23.626  1.00 30.00           C  
ATOM    204  CD  GLU A  12      30.702  23.945  22.706  1.00 30.00           C  
ATOM    205  OE1 GLU A  12      31.874  23.920  23.043  1.00 30.00           O  
ATOM    206  OE2 GLU A  12      30.298  24.465  21.679  1.00 30.00           O  
ATOM    207  H   GLU A  12      30.737  24.271  27.461  1.00110.00           H  
ATOM    208  HA  GLU A  12      29.383  25.411  25.070  1.00110.00           H  
ATOM    209  HB2 GLU A  12      31.217  23.515  25.216  1.00110.00           H  
ATOM    210  HB3 GLU A  12      29.939  22.454  25.582  1.00110.00           H  
ATOM    211  HG2 GLU A  12      29.629  22.229  23.343  1.00110.00           H  
ATOM    212  HG3 GLU A  12      28.680  23.692  23.450  1.00110.00           H  
ATOM    213  N   LEU A  13      27.843  23.121  26.917  1.00 30.00           N  
ATOM    214  CA  LEU A  13      26.479  22.657  27.298  1.00 30.00           C  
ATOM    215  C   LEU A  13      25.714  23.804  27.962  1.00 30.00           C  
ATOM    216  O   LEU A  13      24.502  23.793  28.036  1.00 30.00           O  
ATOM    217  CB  LEU A  13      26.593  21.488  28.279  1.00 30.00           C  
ATOM    218  CG  LEU A  13      26.627  20.168  27.507  1.00 30.00           C  
ATOM    219  CD1 LEU A  13      26.600  19.001  28.495  1.00 30.00           C  
ATOM    220  CD2 LEU A  13      25.405  20.080  26.589  1.00 30.00           C  
ATOM    221  H   LEU A  13      28.664  22.689  27.308  1.00110.00           H  
ATOM    222  HA  LEU A  13      25.928  22.520  26.380  1.00110.00           H  
ATOM    223  HB2 LEU A  13      27.460  21.595  28.929  1.00110.00           H  
ATOM    224  HB3 LEU A  13      25.725  21.467  28.944  1.00110.00           H  
ATOM    225  HG  LEU A  13      27.523  20.132  26.888  1.00110.00           H  
ATOM    226 HD11 LEU A  13      26.519  18.080  27.925  1.00110.00           H  
ATOM    227 HD12 LEU A  13      27.360  19.105  29.247  1.00110.00           H  
ATOM    228 HD13 LEU A  13      25.676  19.032  29.075  1.00110.00           H  
ATOM    229 HD21 LEU A  13      25.615  19.225  25.953  1.00110.00           H  
ATOM    230 HD22 LEU A  13      24.509  19.872  27.166  1.00110.00           H  
ATOM    231 HD23 LEU A  13      25.175  20.840  25.853  1.00110.00           H  
ATOM    232  N   HIS A  14      26.414  24.791  28.450  1.00 30.00           N  
ATOM    233  CA  HIS A  14      25.729  25.935  29.115  1.00 30.00           C  
ATOM    234  C   HIS A  14      25.196  26.902  28.057  1.00 30.00           C  
ATOM    235  O   HIS A  14      24.200  27.567  28.257  1.00 30.00           O  
ATOM    236  CB  HIS A  14      26.726  26.664  30.018  1.00 30.00           C  
ATOM    237  CG  HIS A  14      25.998  27.683  30.851  1.00 30.00           C  
ATOM    238  ND1 HIS A  14      25.218  27.328  31.939  1.00 30.00           N  
ATOM    239  CD2 HIS A  14      25.926  29.051  30.768  1.00 30.00           C  
ATOM    240  CE1 HIS A  14      24.713  28.459  32.463  1.00 30.00           C  
ATOM    241  NE2 HIS A  14      25.113  29.539  31.787  1.00 30.00           N  
ATOM    242  H   HIS A  14      27.427  24.739  28.456  1.00110.00           H  
ATOM    243  HA  HIS A  14      24.894  25.580  29.722  1.00110.00           H  
ATOM    244  HB2 HIS A  14      27.226  25.967  30.690  1.00110.00           H  
ATOM    245  HB3 HIS A  14      27.502  27.159  29.431  1.00110.00           H  
ATOM    246  HD1 HIS A  14      25.054  26.394  32.293  1.00110.00           H  
ATOM    247  HD2 HIS A  14      26.390  29.718  30.055  1.00110.00           H  
ATOM    248  HE1 HIS A  14      24.062  28.490  33.326  1.00110.00           H  
ATOM    249  N   GLN A  15      25.853  26.990  26.931  1.00 30.00           N  
ATOM    250  CA  GLN A  15      25.382  27.918  25.865  1.00 30.00           C  
ATOM    251  C   GLN A  15      24.114  27.359  25.217  1.00 30.00           C  
ATOM    252  O   GLN A  15      23.241  28.095  24.803  1.00 30.00           O  
ATOM    253  CB  GLN A  15      26.451  28.066  24.824  1.00 30.00           C  
ATOM    254  CG  GLN A  15      26.144  29.009  23.635  1.00110.00           C  
ATOM    255  CD  GLN A  15      25.817  30.442  24.062  1.00110.00           C  
ATOM    256  OE1 GLN A  15      26.448  30.990  24.959  1.00110.00           O  
ATOM    257  NE2 GLN A  15      24.818  31.055  23.444  1.00110.00           N  
ATOM    258  H   GLN A  15      26.646  26.385  26.749  1.00110.00           H  
ATOM    259  HA  GLN A  15      25.156  28.892  26.305  1.00110.00           H  
ATOM    260  HB2 GLN A  15      27.360  28.422  25.312  1.00110.00           H  
ATOM    261  HB3 GLN A  15      26.711  27.087  24.418  1.00110.00           H  
ATOM    262  HG2 GLN A  15      27.015  29.052  22.980  1.00110.00           H  
ATOM    263  HG3 GLN A  15      25.335  28.606  23.025  1.00110.00           H  
ATOM    264 HE21 GLN A  15      24.574  31.996  23.710  1.00110.00           H  
ATOM    265 HE22 GLN A  15      24.285  30.577  22.734  1.00110.00           H  
ATOM    266  N   GLN A  16      24.005  26.062  25.124  1.00 30.00           N  
ATOM    267  CA  GLN A  16      22.791  25.463  24.500  1.00 30.00           C  
ATOM    268  C   GLN A  16      21.609  25.589  25.464  1.00 30.00           C  
ATOM    269  O   GLN A  16      20.507  25.912  25.070  1.00 30.00           O  
ATOM    270  CB  GLN A  16      23.042  24.014  24.207  1.00 30.00           C  
ATOM    271  CG  GLN A  16      21.891  23.186  23.571  1.00110.00           C  
ATOM    272  CD  GLN A  16      21.561  23.562  22.123  1.00110.00           C  
ATOM    273  OE1 GLN A  16      22.078  24.532  21.580  1.00110.00           O  
ATOM    274  NE2 GLN A  16      20.708  22.791  21.463  1.00110.00           N  
ATOM    275  H   GLN A  16      24.768  25.478  25.443  1.00110.00           H  
ATOM    276  HA  GLN A  16      22.550  25.994  23.577  1.00110.00           H  
ATOM    277  HB2 GLN A  16      23.913  23.939  23.553  1.00110.00           H  
ATOM    278  HB3 GLN A  16      23.339  23.507  25.127  1.00110.00           H  
ATOM    279  HG2 GLN A  16      22.183  22.135  23.575  1.00110.00           H  
ATOM    280  HG3 GLN A  16      20.980  23.241  24.169  1.00110.00           H  
ATOM    281 HE21 GLN A  16      20.486  23.019  20.507  1.00110.00           H  
ATOM    282 HE22 GLN A  16      20.281  21.963  21.884  1.00110.00           H  
ATOM    283  N   PHE A  17      21.830  25.331  26.724  1.00 30.00           N  
ATOM    284  CA  PHE A  17      20.722  25.431  27.712  1.00 30.00           C  
ATOM    285  C   PHE A  17      20.286  26.890  27.860  1.00 30.00           C  
ATOM    286  O   PHE A  17      19.180  27.176  28.273  1.00 30.00           O  
ATOM    287  CB  PHE A  17      21.202  24.904  29.066  1.00 30.00           C  
ATOM    288  CG  PHE A  17      20.180  25.235  30.129  1.00 30.00           C  
ATOM    289  CD1 PHE A  17      18.924  24.619  30.109  1.00 30.00           C  
ATOM    290  CD2 PHE A  17      20.491  26.162  31.132  1.00 30.00           C  
ATOM    291  CE1 PHE A  17      17.977  24.928  31.094  1.00 30.00           C  
ATOM    292  CE2 PHE A  17      19.543  26.471  32.116  1.00 30.00           C  
ATOM    293  CZ  PHE A  17      18.287  25.854  32.097  1.00 30.00           C  
ATOM    294  H   PHE A  17      22.750  25.037  27.029  1.00110.00           H  
ATOM    295  HA  PHE A  17      19.866  24.844  27.374  1.00110.00           H  
ATOM    296  HB2 PHE A  17      21.361  23.829  29.026  1.00110.00           H  
ATOM    297  HB3 PHE A  17      22.163  25.349  29.331  1.00110.00           H  
ATOM    298  HD1 PHE A  17      18.690  23.898  29.342  1.00110.00           H  
ATOM    299  HD2 PHE A  17      21.455  26.649  31.152  1.00110.00           H  
ATOM    300  HE1 PHE A  17      17.001  24.466  31.073  1.00110.00           H  
ATOM    301  HE2 PHE A  17      19.782  27.188  32.889  1.00110.00           H  
ATOM    302  HZ  PHE A  17      17.554  26.096  32.853  1.00110.00           H  
ATOM    303  N   VAL A  18      21.140  27.819  27.529  1.00 30.00           N  
ATOM    304  CA  VAL A  18      20.760  29.255  27.660  1.00 30.00           C  
ATOM    305  C   VAL A  18      19.935  29.682  26.447  1.00 30.00           C  
ATOM    306  O   VAL A  18      18.924  30.343  26.575  1.00 30.00           O  
ATOM    307  CB  VAL A  18      21.996  30.100  27.746  1.00 30.00           C  
ATOM    308  CG1 VAL A  18      21.852  31.608  27.421  1.00110.00           C  
ATOM    309  CG2 VAL A  18      22.588  29.995  29.168  1.00110.00           C  
ATOM    310  H   VAL A  18      22.087  27.575  27.273  1.00110.00           H  
ATOM    311  HA  VAL A  18      20.152  29.428  28.553  1.00110.00           H  
ATOM    312  HB  VAL A  18      22.736  29.703  27.048  1.00110.00           H  
ATOM    313 HG11 VAL A  18      22.778  32.143  27.635  1.00110.00           H  
ATOM    314 HG12 VAL A  18      21.634  31.788  26.367  1.00110.00           H  
ATOM    315 HG13 VAL A  18      21.061  32.070  28.013  1.00110.00           H  
ATOM    316 HG21 VAL A  18      23.608  30.380  29.200  1.00110.00           H  
ATOM    317 HG22 VAL A  18      21.997  30.564  29.886  1.00110.00           H  
ATOM    318 HG23 VAL A  18      22.615  28.970  29.535  1.00110.00           H  
ATOM    319  N   ALA A  19      20.354  29.313  25.268  1.00 30.00           N  
ATOM    320  CA  ALA A  19      19.584  29.706  24.057  1.00 30.00           C  
ATOM    321  C   ALA A  19      18.320  28.853  23.962  1.00 30.00           C  
ATOM    322  O   ALA A  19      17.367  29.213  23.297  1.00 30.00           O  
ATOM    323  CB  ALA A  19      20.443  29.493  22.808  1.00 30.00           C  
ATOM    324  H   ALA A  19      21.211  28.779  25.174  1.00110.00           H  
ATOM    325  HA  ALA A  19      19.298  30.759  24.107  1.00110.00           H  
ATOM    326  HB1 ALA A  19      19.900  29.775  21.904  1.00110.00           H  
ATOM    327  HB2 ALA A  19      21.349  30.098  22.849  1.00110.00           H  
ATOM    328  HB3 ALA A  19      20.746  28.449  22.702  1.00110.00           H  
ATOM    329  N   ALA A  20      18.296  27.731  24.625  1.00 30.00           N  
ATOM    330  CA  ALA A  20      17.085  26.868  24.571  1.00 30.00           C  
ATOM    331  C   ALA A  20      16.032  27.432  25.522  1.00 30.00           C  
ATOM    332  O   ALA A  20      14.855  27.448  25.223  1.00 30.00           O  
ATOM    333  CB  ALA A  20      17.448  25.442  24.988  1.00 30.00           C  
ATOM    334  H   ALA A  20      19.141  27.386  25.066  1.00110.00           H  
ATOM    335  HA  ALA A  20      16.667  26.832  23.562  1.00110.00           H  
ATOM    336  HB1 ALA A  20      16.554  24.831  25.056  1.00110.00           H  
ATOM    337  HB2 ALA A  20      18.119  24.982  24.263  1.00110.00           H  
ATOM    338  HB3 ALA A  20      17.934  25.418  25.964  1.00110.00           H  
ATOM    339  N   VAL A  21      16.446  27.911  26.662  1.00 30.00           N  
ATOM    340  CA  VAL A  21      15.465  28.490  27.619  1.00 30.00           C  
ATOM    341  C   VAL A  21      14.967  29.814  27.055  1.00 30.00           C  
ATOM    342  O   VAL A  21      13.784  30.089  27.019  1.00 30.00           O  
ATOM    343  CB  VAL A  21      16.153  28.743  28.957  1.00 30.00           C  
ATOM    344  CG1 VAL A  21      15.106  29.119  30.004  1.00 30.00           C  
ATOM    345  CG2 VAL A  21      16.888  27.479  29.393  1.00 30.00           C  
ATOM    346  H   VAL A  21      17.423  27.862  26.923  1.00110.00           H  
ATOM    347  HA  VAL A  21      14.562  27.915  27.724  1.00110.00           H  
ATOM    348  HB  VAL A  21      16.891  29.543  28.862  1.00110.00           H  
ATOM    349 HG11 VAL A  21      15.576  29.328  30.966  1.00110.00           H  
ATOM    350 HG12 VAL A  21      14.610  30.026  29.684  1.00110.00           H  
ATOM    351 HG13 VAL A  21      14.387  28.322  30.160  1.00110.00           H  
ATOM    352 HG21 VAL A  21      17.771  27.718  29.990  1.00110.00           H  
ATOM    353 HG22 VAL A  21      16.261  26.949  30.115  1.00110.00           H  
ATOM    354 HG23 VAL A  21      17.045  26.693  28.663  1.00110.00           H  
ATOM    355  N   ASN A  22      15.874  30.632  26.607  1.00 30.00           N  
ATOM    356  CA  ASN A  22      15.488  31.943  26.028  1.00 30.00           C  
ATOM    357  C   ASN A  22      14.589  31.711  24.816  1.00 30.00           C  
ATOM    358  O   ASN A  22      13.591  32.377  24.626  1.00 30.00           O  
ATOM    359  CB  ASN A  22      16.731  32.661  25.593  1.00 30.00           C  
ATOM    360  CG  ASN A  22      16.480  34.118  25.190  1.00110.00           C  
ATOM    361  OD1 ASN A  22      16.082  34.933  26.014  1.00110.00           O  
ATOM    362  ND2 ASN A  22      16.688  34.460  23.924  1.00110.00           N  
ATOM    363  H   ASN A  22      16.854  30.371  26.652  1.00110.00           H  
ATOM    364  HA  ASN A  22      14.950  32.526  26.779  1.00110.00           H  
ATOM    365  HB2 ASN A  22      17.440  32.690  26.423  1.00110.00           H  
ATOM    366  HB3 ASN A  22      17.241  32.127  24.790  1.00110.00           H  
ATOM    367 HD21 ASN A  22      16.518  35.411  23.636  1.00110.00           H  
ATOM    368 HD22 ASN A  22      17.006  33.784  23.245  1.00110.00           H  
ATOM    369  N   GLN A  23      14.941  30.764  23.993  1.00 30.00           N  
ATOM    370  CA  GLN A  23      14.113  30.475  22.789  1.00 30.00           C  
ATOM    371  C   GLN A  23      12.693  30.104  23.223  1.00 30.00           C  
ATOM    372  O   GLN A  23      11.752  30.218  22.463  1.00 30.00           O  
ATOM    373  CB  GLN A  23      14.720  29.331  22.032  1.00 30.00           C  
ATOM    374  CG  GLN A  23      13.950  28.754  20.817  1.00110.00           C  
ATOM    375  CD  GLN A  23      13.687  29.783  19.716  1.00110.00           C  
ATOM    376  OE1 GLN A  23      14.500  30.667  19.468  1.00110.00           O  
ATOM    377  NE2 GLN A  23      12.547  29.686  19.046  1.00110.00           N  
ATOM    378  H   GLN A  23      15.780  30.216  24.142  1.00110.00           H  
ATOM    379  HA  GLN A  23      14.065  31.365  22.158  1.00110.00           H  
ATOM    380  HB2 GLN A  23      15.684  29.660  21.649  1.00110.00           H  
ATOM    381  HB3 GLN A  23      14.919  28.504  22.715  1.00110.00           H  
ATOM    382  HG2 GLN A  23      14.543  27.953  20.378  1.00110.00           H  
ATOM    383  HG3 GLN A  23      13.016  28.289  21.135  1.00110.00           H  
ATOM    384 HE21 GLN A  23      12.339  30.354  18.321  1.00110.00           H  
ATOM    385 HE22 GLN A  23      11.869  28.980  19.289  1.00110.00           H  
ATOM    386  N   LEU A  24      12.531  29.653  24.439  1.00 30.00           N  
ATOM    387  CA  LEU A  24      11.174  29.268  24.918  1.00 30.00           C  
ATOM    388  C   LEU A  24      10.712  30.235  26.009  1.00 30.00           C  
ATOM    389  O   LEU A  24       9.622  30.118  26.530  1.00 30.00           O  
ATOM    390  CB  LEU A  24      11.226  27.856  25.502  1.00 30.00           C  
ATOM    391  CG  LEU A  24      12.041  26.941  24.587  1.00 30.00           C  
ATOM    392  CD1 LEU A  24      12.717  25.858  25.430  1.00 30.00           C  
ATOM    393  CD2 LEU A  24      11.109  26.285  23.566  1.00 30.00           C  
ATOM    394  H   LEU A  24      13.320  29.549  25.064  1.00110.00           H  
ATOM    395  HA  LEU A  24      10.409  29.275  24.139  1.00110.00           H  
ATOM    396  HB2 LEU A  24      11.718  27.918  26.471  1.00110.00           H  
ATOM    397  HB3 LEU A  24      10.226  27.467  25.700  1.00110.00           H  
ATOM    398  HG  LEU A  24      12.829  27.397  24.001  1.00110.00           H  
ATOM    399 HD11 LEU A  24      13.482  25.346  24.848  1.00110.00           H  
ATOM    400 HD12 LEU A  24      13.148  26.271  26.334  1.00110.00           H  
ATOM    401 HD13 LEU A  24      11.990  25.112  25.754  1.00110.00           H  
ATOM    402 HD21 LEU A  24      11.650  25.598  22.918  1.00110.00           H  
ATOM    403 HD22 LEU A  24      10.310  25.720  24.047  1.00110.00           H  
ATOM    404 HD23 LEU A  24      10.644  27.034  22.924  1.00110.00           H  
ATOM    405  N   GLY A  25      11.532  31.182  26.371  1.00 30.00           N  
ATOM    406  CA  GLY A  25      11.131  32.136  27.440  1.00 30.00           C  
ATOM    407  C   GLY A  25      11.355  31.474  28.799  1.00 30.00           C  
ATOM    408  O   GLY A  25      10.637  30.577  29.188  1.00 30.00           O  
ATOM    409  H   GLY A  25      12.465  31.214  25.981  1.00110.00           H  
ATOM    410  HA2 GLY A  25      11.736  33.039  27.348  1.00110.00           H  
ATOM    411  HA3 GLY A  25      10.090  32.449  27.345  1.00110.00           H  
ATOM    412  N   VAL A  26      12.353  31.904  29.518  1.00 30.00           N  
ATOM    413  CA  VAL A  26      12.635  31.296  30.851  1.00 30.00           C  
ATOM    414  C   VAL A  26      11.367  31.311  31.706  1.00 30.00           C  
ATOM    415  O   VAL A  26      11.247  30.580  32.668  1.00 30.00           O  
ATOM    416  CB  VAL A  26      13.731  32.100  31.553  1.00 30.00           C  
ATOM    417  CG1 VAL A  26      13.338  33.579  31.590  1.00 30.00           C  
ATOM    418  CG2 VAL A  26      13.906  31.585  32.982  1.00 30.00           C  
ATOM    419  H   VAL A  26      12.961  32.625  29.166  1.00110.00           H  
ATOM    420  HA  VAL A  26      12.891  30.249  30.764  1.00110.00           H  
ATOM    421  HB  VAL A  26      14.670  31.984  31.011  1.00110.00           H  
ATOM    422 HG11 VAL A  26      14.126  34.152  32.081  1.00110.00           H  
ATOM    423 HG12 VAL A  26      13.227  34.022  30.601  1.00110.00           H  
ATOM    424 HG13 VAL A  26      12.428  33.778  32.154  1.00110.00           H  
ATOM    425 HG21 VAL A  26      14.841  31.963  33.396  1.00110.00           H  
ATOM    426 HG22 VAL A  26      13.127  31.911  33.671  1.00110.00           H  
ATOM    427 HG23 VAL A  26      13.971  30.496  33.019  1.00110.00           H  
ATOM    428  N   ASP A  27      10.425  32.143  31.365  1.00 30.00           N  
ATOM    429  CA  ASP A  27       9.167  32.211  32.165  1.00 30.00           C  
ATOM    430  C   ASP A  27       8.337  30.939  31.955  1.00 30.00           C  
ATOM    431  O   ASP A  27       7.793  30.384  32.890  1.00 30.00           O  
ATOM    432  CB  ASP A  27       8.367  33.404  31.731  1.00 30.00           C  
ATOM    433  CG  ASP A  27       8.054  33.550  30.231  1.00110.00           C  
ATOM    434  OD1 ASP A  27       9.009  33.808  29.466  1.00110.00           O  
ATOM    435  OD2 ASP A  27       6.873  33.381  29.867  1.00110.00           O  
ATOM    436  H   ASP A  27      10.514  32.710  30.534  1.00110.00           H  
ATOM    437  HA  ASP A  27       9.400  32.307  33.228  1.00110.00           H  
ATOM    438  HB2 ASP A  27       7.424  33.429  32.282  1.00110.00           H  
ATOM    439  HB3 ASP A  27       8.895  34.309  32.035  1.00110.00           H  
ATOM    440  N   LYS A  28       8.224  30.478  30.739  1.00 30.00           N  
ATOM    441  CA  LYS A  28       7.416  29.250  30.480  1.00 30.00           C  
ATOM    442  C   LYS A  28       8.313  28.134  29.935  1.00 30.00           C  
ATOM    443  O   LYS A  28       7.839  27.146  29.410  1.00 30.00           O  
ATOM    444  CB  LYS A  28       6.344  29.563  29.479  1.00 30.00           C  
ATOM    445  CG  LYS A  28       6.865  30.090  28.121  1.00110.00           C  
ATOM    446  CD  LYS A  28       5.779  30.674  27.212  1.00110.00           C  
ATOM    447  CE  LYS A  28       6.386  31.220  25.910  1.00110.00           C  
ATOM    448  NZ  LYS A  28       5.355  31.810  25.044  1.00110.00           N  
ATOM    449  H   LYS A  28       8.774  30.882  29.990  1.00110.00           H  
ATOM    450  HA  LYS A  28       6.930  28.835  31.365  1.00110.00           H  
ATOM    451  HB2 LYS A  28       5.712  28.688  29.313  1.00110.00           H  
ATOM    452  HB3 LYS A  28       5.685  30.315  29.918  1.00110.00           H  
ATOM    453  HG2 LYS A  28       7.616  30.865  28.280  1.00110.00           H  
ATOM    454  HG3 LYS A  28       7.373  29.285  27.588  1.00110.00           H  
ATOM    455  HD2 LYS A  28       5.035  29.911  26.987  1.00110.00           H  
ATOM    456  HD3 LYS A  28       5.261  31.479  27.737  1.00110.00           H  
ATOM    457  HE2 LYS A  28       7.136  31.981  26.131  1.00110.00           H  
ATOM    458  HE3 LYS A  28       6.895  30.424  25.364  1.00110.00           H  
ATOM    459  HZ1 LYS A  28       4.670  31.109  24.805  1.00110.00           H  
ATOM    460  HZ2 LYS A  28       4.903  32.571  25.528  1.00110.00           H  
ATOM    461  HZ3 LYS A  28       5.784  32.159  24.199  1.00110.00           H  
ATOM    462  N   ALA A  29       9.605  28.284  30.043  1.00 30.00           N  
ATOM    463  CA  ALA A  29      10.523  27.232  29.520  1.00 30.00           C  
ATOM    464  C   ALA A  29      10.610  26.074  30.515  1.00 30.00           C  
ATOM    465  O   ALA A  29      11.014  26.245  31.648  1.00 30.00           O  
ATOM    466  CB  ALA A  29      11.916  27.830  29.316  1.00 30.00           C  
ATOM    467  H   ALA A  29       9.982  29.169  30.355  1.00110.00           H  
ATOM    468  HA  ALA A  29      10.175  26.870  28.550  1.00110.00           H  
ATOM    469  HB1 ALA A  29      12.624  27.058  29.025  1.00110.00           H  
ATOM    470  HB2 ALA A  29      11.940  28.598  28.549  1.00110.00           H  
ATOM    471  HB3 ALA A  29      12.255  28.259  30.255  1.00110.00           H  
ATOM    472  N   VAL A  30      10.241  24.892  30.099  1.00 30.00           N  
ATOM    473  CA  VAL A  30      10.314  23.723  31.019  1.00 30.00           C  
ATOM    474  C   VAL A  30      11.573  22.914  30.697  1.00 30.00           C  
ATOM    475  O   VAL A  30      12.091  22.990  29.601  1.00 30.00           O  
ATOM    476  CB  VAL A  30       9.077  22.842  30.831  1.00 30.00           C  
ATOM    477  CG1 VAL A  30       7.815  23.678  31.048  1.00 30.00           C  
ATOM    478  CG2 VAL A  30       9.070  22.270  29.413  1.00 30.00           C  
ATOM    479  H   VAL A  30       9.926  24.760  29.152  1.00110.00           H  
ATOM    480  HA  VAL A  30      10.292  24.072  32.049  1.00110.00           H  
ATOM    481  HB  VAL A  30       9.038  22.009  31.525  1.00110.00           H  
ATOM    482 HG11 VAL A  30       6.922  23.053  30.993  1.00110.00           H  
ATOM    483 HG12 VAL A  30       7.817  24.148  32.032  1.00110.00           H  
ATOM    484 HG13 VAL A  30       7.692  24.469  30.306  1.00110.00           H  
ATOM    485 HG21 VAL A  30       8.184  21.654  29.254  1.00110.00           H  
ATOM    486 HG22 VAL A  30       9.040  23.060  28.663  1.00110.00           H  
ATOM    487 HG23 VAL A  30       9.919  21.637  29.232  1.00110.00           H  
ATOM    488  N   PRO A  31      12.028  22.160  31.663  1.00 30.00           N  
ATOM    489  CA  PRO A  31      13.229  21.322  31.512  1.00 30.00           C  
ATOM    490  C   PRO A  31      12.896  20.064  30.708  1.00 30.00           C  
ATOM    491  O   PRO A  31      13.753  19.462  30.093  1.00 30.00           O  
ATOM    492  CB  PRO A  31      13.608  20.972  32.955  1.00 30.00           C  
ATOM    493  CG  PRO A  31      12.320  21.143  33.796  1.00 30.00           C  
ATOM    494  CD  PRO A  31      11.388  22.070  32.991  1.00 30.00           C  
ATOM    495  HA  PRO A  31      14.043  21.862  31.026  1.00110.00           H  
ATOM    496  HB2 PRO A  31      14.048  19.979  33.060  1.00110.00           H  
ATOM    497  HB3 PRO A  31      14.356  21.686  33.303  1.00110.00           H  
ATOM    498  HG2 PRO A  31      11.839  20.171  33.920  1.00110.00           H  
ATOM    499  HG3 PRO A  31      12.517  21.540  34.792  1.00110.00           H  
ATOM    500  HD2 PRO A  31      10.385  21.654  33.009  1.00110.00           H  
ATOM    501  HD3 PRO A  31      11.385  23.038  33.496  1.00110.00           H  
ATOM    502  N   LYS A  32      11.654  19.669  30.706  1.00 30.00           N  
ATOM    503  CA  LYS A  32      11.257  18.460  29.941  1.00 30.00           C  
ATOM    504  C   LYS A  32      11.390  18.745  28.446  1.00 30.00           C  
ATOM    505  O   LYS A  32      12.035  18.015  27.720  1.00 30.00           O  
ATOM    506  CB  LYS A  32       9.805  18.119  30.275  1.00 30.00           C  
ATOM    507  CG  LYS A  32       9.254  17.129  29.247  1.00 30.00           C  
ATOM    508  CD  LYS A  32       8.520  17.897  28.146  1.00 30.00           C  
ATOM    509  CE  LYS A  32       7.429  17.011  27.543  1.00 30.00           C  
ATOM    510  NZ  LYS A  32       7.830  16.594  26.170  1.00 30.00           N  
ATOM    511  H   LYS A  32      10.979  20.153  31.275  1.00110.00           H  
ATOM    512  HA  LYS A  32      11.901  17.618  30.183  1.00110.00           H  
ATOM    513  HB2 LYS A  32       9.790  17.653  31.262  1.00110.00           H  
ATOM    514  HB3 LYS A  32       9.183  19.010  30.366  1.00110.00           H  
ATOM    515  HG2 LYS A  32       9.995  16.427  28.855  1.00110.00           H  
ATOM    516  HG3 LYS A  32       8.540  16.511  29.793  1.00110.00           H  
ATOM    517  HD2 LYS A  32       8.046  18.800  28.531  1.00110.00           H  
ATOM    518  HD3 LYS A  32       9.153  18.174  27.314  1.00110.00           H  
ATOM    519  HE2 LYS A  32       7.200  16.126  28.136  1.00110.00           H  
ATOM    520  HE3 LYS A  32       6.501  17.575  27.456  1.00110.00           H  
ATOM    521  HZ1 LYS A  32       7.108  16.021  25.760  1.00110.00           H  
ATOM    522  HZ2 LYS A  32       7.987  17.407  25.592  1.00110.00           H  
ATOM    523  HZ3 LYS A  32       8.692  16.067  26.210  1.00110.00           H  
ATOM    524  N   LYS A  33      10.789  19.802  27.981  1.00 30.00           N  
ATOM    525  CA  LYS A  33      10.888  20.129  26.533  1.00 30.00           C  
ATOM    526  C   LYS A  33      12.323  20.531  26.208  1.00 30.00           C  
ATOM    527  O   LYS A  33      12.870  20.134  25.199  1.00 30.00           O  
ATOM    528  CB  LYS A  33       9.940  21.282  26.197  1.00 30.00           C  
ATOM    529  CG  LYS A  33       8.565  20.722  25.828  1.00 30.00           C  
ATOM    530  CD  LYS A  33       8.687  19.852  24.575  1.00 30.00           C  
ATOM    531  CE  LYS A  33       7.294  19.578  24.004  1.00 30.00           C  
ATOM    532  NZ  LYS A  33       6.724  20.841  23.456  1.00 30.00           N  
ATOM    533  H   LYS A  33      10.279  20.405  28.603  1.00110.00           H  
ATOM    534  HA  LYS A  33      10.729  19.230  25.947  1.00110.00           H  
ATOM    535  HB2 LYS A  33       9.899  22.025  26.982  1.00110.00           H  
ATOM    536  HB3 LYS A  33      10.315  21.831  25.330  1.00110.00           H  
ATOM    537  HG2 LYS A  33       8.118  20.175  26.656  1.00110.00           H  
ATOM    538  HG3 LYS A  33       7.910  21.575  25.650  1.00110.00           H  
ATOM    539  HD2 LYS A  33       9.322  20.310  23.814  1.00110.00           H  
ATOM    540  HD3 LYS A  33       9.102  18.875  24.797  1.00110.00           H  
ATOM    541  HE2 LYS A  33       7.355  18.846  23.198  1.00110.00           H  
ATOM    542  HE3 LYS A  33       6.625  19.170  24.762  1.00110.00           H  
ATOM    543  HZ1 LYS A  33       5.809  20.662  23.071  1.00110.00           H  
ATOM    544  HZ2 LYS A  33       6.648  21.528  24.191  1.00110.00           H  
ATOM    545  HZ3 LYS A  33       7.327  21.195  22.728  1.00110.00           H  
ATOM    546  N   ILE A  34      12.949  21.304  27.053  1.00 30.00           N  
ATOM    547  CA  ILE A  34      14.351  21.700  26.766  1.00 30.00           C  
ATOM    548  C   ILE A  34      15.224  20.450  26.789  1.00 30.00           C  
ATOM    549  O   ILE A  34      16.263  20.396  26.163  1.00 30.00           O  
ATOM    550  CB  ILE A  34      14.842  22.705  27.806  1.00 30.00           C  
ATOM    551  CG1 ILE A  34      14.113  24.043  27.582  1.00 30.00           C  
ATOM    552  CG2 ILE A  34      16.358  22.886  27.649  1.00 30.00           C  
ATOM    553  CD1 ILE A  34      14.997  25.224  28.001  1.00 30.00           C  
ATOM    554  H   ILE A  34      12.498  21.659  27.885  1.00110.00           H  
ATOM    555  HA  ILE A  34      14.417  22.118  25.763  1.00110.00           H  
ATOM    556  HB  ILE A  34      14.646  22.342  28.816  1.00110.00           H  
ATOM    557 HG12 ILE A  34      14.010  24.120  26.511  1.00110.00           H  
ATOM    558 HG13 ILE A  34      13.106  24.130  27.960  1.00110.00           H  
ATOM    559 HG21 ILE A  34      16.774  23.584  28.366  1.00110.00           H  
ATOM    560 HG22 ILE A  34      16.942  21.998  27.887  1.00110.00           H  
ATOM    561 HG23 ILE A  34      16.640  23.231  26.659  1.00110.00           H  
ATOM    562 HD11 ILE A  34      14.328  26.051  28.113  1.00110.00           H  
ATOM    563 HD12 ILE A  34      15.404  25.079  29.001  1.00110.00           H  
ATOM    564 HD13 ILE A  34      15.790  25.433  27.292  1.00110.00           H  
ATOM    565  N   LEU A  35      14.803  19.431  27.489  1.00 30.00           N  
ATOM    566  CA  LEU A  35      15.610  18.183  27.516  1.00 30.00           C  
ATOM    567  C   LEU A  35      15.863  17.758  26.072  1.00 30.00           C  
ATOM    568  O   LEU A  35      16.918  17.262  25.733  1.00 30.00           O  
ATOM    569  CB  LEU A  35      14.843  17.081  28.254  1.00 30.00           C  
ATOM    570  CG  LEU A  35      15.587  15.753  28.103  1.00 30.00           C  
ATOM    571  CD1 LEU A  35      17.001  15.892  28.666  1.00 30.00           C  
ATOM    572  CD2 LEU A  35      14.837  14.661  28.871  1.00 30.00           C  
ATOM    573  H   LEU A  35      13.975  19.491  28.067  1.00110.00           H  
ATOM    574  HA  LEU A  35      16.561  18.403  28.006  1.00110.00           H  
ATOM    575  HB2 LEU A  35      14.662  17.326  29.297  1.00110.00           H  
ATOM    576  HB3 LEU A  35      13.912  16.864  27.764  1.00110.00           H  
ATOM    577  HG  LEU A  35      15.640  15.394  27.074  1.00110.00           H  
ATOM    578 HD11 LEU A  35      17.330  14.918  28.954  1.00110.00           H  
ATOM    579 HD12 LEU A  35      17.716  16.263  27.933  1.00110.00           H  
ATOM    580 HD13 LEU A  35      17.045  16.554  29.529  1.00110.00           H  
ATOM    581 HD21 LEU A  35      15.405  13.732  28.931  1.00110.00           H  
ATOM    582 HD22 LEU A  35      14.560  14.963  29.853  1.00110.00           H  
ATOM    583 HD23 LEU A  35      13.905  14.421  28.357  1.00110.00           H  
ATOM    584  N   GLU A  36      14.902  17.973  25.212  1.00 30.00           N  
ATOM    585  CA  GLU A  36      15.091  17.604  23.783  1.00 30.00           C  
ATOM    586  C   GLU A  36      16.066  18.599  23.151  1.00 30.00           C  
ATOM    587  O   GLU A  36      16.850  18.257  22.288  1.00 30.00           O  
ATOM    588  CB  GLU A  36      13.774  17.665  23.068  1.00 30.00           C  
ATOM    589  CG  GLU A  36      12.738  16.635  23.601  1.00110.00           C  
ATOM    590  CD  GLU A  36      11.323  17.191  23.789  1.00110.00           C  
ATOM    591  OE1 GLU A  36      10.904  18.023  22.955  1.00110.00           O  
ATOM    592  OE2 GLU A  36      10.658  16.758  24.756  1.00110.00           O  
ATOM    593  H   GLU A  36      14.039  18.418  25.503  1.00110.00           H  
ATOM    594  HA  GLU A  36      15.506  16.597  23.695  1.00110.00           H  
ATOM    595  HB2 GLU A  36      13.380  18.681  23.121  1.00110.00           H  
ATOM    596  HB3 GLU A  36      13.928  17.475  22.004  1.00110.00           H  
ATOM    597  HG2 GLU A  36      12.687  15.782  22.926  1.00110.00           H  
ATOM    598  HG3 GLU A  36      13.056  16.227  24.562  1.00110.00           H  
ATOM    599  N   MET A  37      16.026  19.830  23.587  1.00 30.00           N  
ATOM    600  CA  MET A  37      16.951  20.853  23.030  1.00 30.00           C  
ATOM    601  C   MET A  37      18.393  20.382  23.226  1.00 30.00           C  
ATOM    602  O   MET A  37      19.240  20.570  22.378  1.00 30.00           O  
ATOM    603  CB  MET A  37      16.754  22.151  23.756  1.00 30.00           C  
ATOM    604  CG  MET A  37      15.469  22.877  23.316  1.00110.00           C  
ATOM    605  SD  MET A  37      15.701  23.848  21.800  1.00110.00           S  
ATOM    606  CE  MET A  37      14.193  24.853  21.814  1.00110.00           C  
ATOM    607  H   MET A  37      15.479  20.032  24.412  1.00110.00           H  
ATOM    608  HA  MET A  37      16.770  20.979  21.960  1.00110.00           H  
ATOM    609  HB2 MET A  37      16.841  22.097  24.826  1.00110.00           H  
ATOM    610  HB3 MET A  37      17.583  22.811  23.496  1.00110.00           H  
ATOM    611  HG2 MET A  37      14.646  22.174  23.175  1.00110.00           H  
ATOM    612  HG3 MET A  37      15.138  23.559  24.096  1.00110.00           H  
ATOM    613  HE1 MET A  37      14.119  25.435  20.896  1.00110.00           H  
ATOM    614  HE2 MET A  37      13.312  24.216  21.890  1.00110.00           H  
ATOM    615  HE3 MET A  37      14.205  25.546  22.654  1.00110.00           H  
ATOM    616  N   MET A  38      18.675  19.769  24.345  1.00 30.00           N  
ATOM    617  CA  MET A  38      20.061  19.286  24.601  1.00 30.00           C  
ATOM    618  C   MET A  38      20.339  18.052  23.741  1.00 30.00           C  
ATOM    619  O   MET A  38      21.328  17.984  23.038  1.00 30.00           O  
ATOM    620  CB  MET A  38      20.208  18.923  26.079  1.00 30.00           C  
ATOM    621  CG  MET A  38      20.270  20.203  26.915  1.00 30.00           C  
ATOM    622  SD  MET A  38      21.993  20.728  27.088  1.00 30.00           S  
ATOM    623  CE  MET A  38      21.979  20.964  28.882  1.00 30.00           C  
ATOM    624  H   MET A  38      17.929  19.603  25.011  1.00110.00           H  
ATOM    625  HA  MET A  38      20.795  20.053  24.342  1.00110.00           H  
ATOM    626  HB2 MET A  38      19.345  18.334  26.394  1.00110.00           H  
ATOM    627  HB3 MET A  38      21.069  18.296  26.288  1.00110.00           H  
ATOM    628  HG2 MET A  38      19.662  21.013  26.510  1.00110.00           H  
ATOM    629  HG3 MET A  38      19.863  19.984  27.902  1.00110.00           H  
ATOM    630  HE1 MET A  38      22.925  21.395  29.212  1.00110.00           H  
ATOM    631  HE2 MET A  38      21.171  21.627  29.185  1.00110.00           H  
ATOM    632  HE3 MET A  38      21.844  20.012  29.395  1.00110.00           H  
ATOM    633  N   ASN A  39      19.476  17.075  23.792  1.00 30.00           N  
ATOM    634  CA  ASN A  39      19.696  15.847  22.978  1.00 30.00           C  
ATOM    635  C   ASN A  39      21.060  15.248  23.324  1.00 30.00           C  
ATOM    636  O   ASN A  39      21.674  14.571  22.523  1.00 30.00           O  
ATOM    637  CB  ASN A  39      19.658  16.208  21.490  1.00 30.00           C  
ATOM    638  CG  ASN A  39      19.407  14.946  20.664  1.00 30.00           C  
ATOM    639  OD1 ASN A  39      18.470  14.215  20.918  1.00 30.00           O  
ATOM    640  ND2 ASN A  39      20.211  14.658  19.677  1.00 30.00           N  
ATOM    641  H   ASN A  39      18.625  17.172  24.335  1.00110.00           H  
ATOM    642  HA  ASN A  39      18.913  15.138  23.247  1.00110.00           H  
ATOM    643  HB2 ASN A  39      18.839  16.896  21.284  1.00110.00           H  
ATOM    644  HB3 ASN A  39      20.568  16.693  21.136  1.00110.00           H  
ATOM    645 HD21 ASN A  39      20.056  13.821  19.137  1.00110.00           H  
ATOM    646 HD22 ASN A  39      21.017  15.234  19.491  1.00110.00           H  
ATOM    647  N   VAL A  40      21.538  15.493  24.512  1.00 30.00           N  
ATOM    648  CA  VAL A  40      22.862  14.940  24.915  1.00 30.00           C  
ATOM    649  C   VAL A  40      22.658  13.613  25.646  1.00 30.00           C  
ATOM    650  O   VAL A  40      21.623  13.369  26.234  1.00 30.00           O  
ATOM    651  CB  VAL A  40      23.565  15.928  25.845  1.00 30.00           C  
ATOM    652  CG1 VAL A  40      24.997  15.458  26.102  1.00 30.00           C  
ATOM    653  CG2 VAL A  40      23.592  17.312  25.193  1.00 30.00           C  
ATOM    654  H   VAL A  40      20.981  16.001  25.179  1.00110.00           H  
ATOM    655  HA  VAL A  40      23.498  14.802  24.038  1.00110.00           H  
ATOM    656  HB  VAL A  40      22.954  15.900  26.732  1.00110.00           H  
ATOM    657 HG11 VAL A  40      25.489  16.181  26.755  1.00110.00           H  
ATOM    658 HG12 VAL A  40      25.092  14.522  26.644  1.00110.00           H  
ATOM    659 HG13 VAL A  40      25.599  15.453  25.194  1.00110.00           H  
ATOM    660 HG21 VAL A  40      24.029  18.001  25.894  1.00110.00           H  
ATOM    661 HG22 VAL A  40      24.157  17.336  24.261  1.00110.00           H  
ATOM    662 HG23 VAL A  40      22.619  17.722  25.014  1.00110.00           H  
ATOM    663  N   PRO A  41      23.638  12.753  25.619  1.00 30.00           N  
ATOM    664  CA  PRO A  41      23.499  11.444  26.318  1.00 30.00           C  
ATOM    665  C   PRO A  41      23.765  11.637  27.812  1.00 30.00           C  
ATOM    666  O   PRO A  41      24.564  12.462  28.208  1.00 30.00           O  
ATOM    667  CB  PRO A  41      24.489  10.468  25.754  1.00 30.00           C  
ATOM    668  CG  PRO A  41      25.510  11.346  25.045  1.00110.00           C  
ATOM    669  CD  PRO A  41      24.764  12.635  24.674  1.00110.00           C  
ATOM    670  HA  PRO A  41      22.494  11.036  26.184  1.00110.00           H  
ATOM    671  HB2 PRO A  41      24.949   9.805  26.490  1.00110.00           H  
ATOM    672  HB3 PRO A  41      23.990   9.832  25.021  1.00110.00           H  
ATOM    673  HG2 PRO A  41      26.315  11.587  25.742  1.00110.00           H  
ATOM    674  HG3 PRO A  41      25.963  10.857  24.182  1.00110.00           H  
ATOM    675  HD2 PRO A  41      25.464  13.458  24.640  1.00110.00           H  
ATOM    676  HD3 PRO A  41      24.349  12.535  23.671  1.00110.00           H  
ATOM    677  N   GLY A  42      23.099  10.884  28.645  1.00 30.00           N  
ATOM    678  CA  GLY A  42      23.311  11.024  30.114  1.00 30.00           C  
ATOM    679  C   GLY A  42      22.577  12.268  30.623  1.00 30.00           C  
ATOM    680  O   GLY A  42      22.577  12.560  31.803  1.00 30.00           O  
ATOM    681  H   GLY A  42      22.433  10.206  28.307  1.00110.00           H  
ATOM    682  HA2 GLY A  42      22.909  10.146  30.620  1.00110.00           H  
ATOM    683  HA3 GLY A  42      24.370  11.086  30.369  1.00110.00           H  
ATOM    684  N   LEU A  43      21.952  13.005  29.745  1.00 30.00           N  
ATOM    685  CA  LEU A  43      21.220  14.227  30.184  1.00 30.00           C  
ATOM    686  C   LEU A  43      19.719  13.934  30.231  1.00 30.00           C  
ATOM    687  O   LEU A  43      19.111  13.600  29.233  1.00 30.00           O  
ATOM    688  CB  LEU A  43      21.487  15.363  29.194  1.00 30.00           C  
ATOM    689  CG  LEU A  43      22.738  16.132  29.623  1.00 30.00           C  
ATOM    690  CD1 LEU A  43      22.950  17.327  28.690  1.00 30.00           C  
ATOM    691  CD2 LEU A  43      22.561  16.634  31.057  1.00 30.00           C  
ATOM    692  H   LEU A  43      21.929  12.740  28.771  1.00110.00           H  
ATOM    693  HA  LEU A  43      21.446  14.499  31.207  1.00110.00           H  
ATOM    694  HB2 LEU A  43      21.570  14.981  28.180  1.00110.00           H  
ATOM    695  HB3 LEU A  43      20.641  16.055  29.178  1.00110.00           H  
ATOM    696  HG  LEU A  43      23.619  15.489  29.581  1.00110.00           H  
ATOM    697 HD11 LEU A  43      23.377  18.159  29.269  1.00110.00           H  
ATOM    698 HD12 LEU A  43      23.753  17.187  27.983  1.00110.00           H  
ATOM    699 HD13 LEU A  43      22.032  17.734  28.250  1.00110.00           H  
ATOM    700 HD21 LEU A  43      23.287  17.417  31.289  1.00110.00           H  
ATOM    701 HD22 LEU A  43      21.569  17.051  31.237  1.00110.00           H  
ATOM    702 HD23 LEU A  43      22.776  15.869  31.807  1.00110.00           H  
ATOM    703  N   THR A  44      19.116  14.055  31.382  1.00 30.00           N  
ATOM    704  CA  THR A  44      17.655  13.783  31.491  1.00 30.00           C  
ATOM    705  C   THR A  44      16.917  15.080  31.830  1.00 30.00           C  
ATOM    706  O   THR A  44      17.518  16.127  31.972  1.00 30.00           O  
ATOM    707  CB  THR A  44      17.410  12.752  32.597  1.00 30.00           C  
ATOM    708  OG1 THR A  44      18.372  12.928  33.627  1.00 30.00           O  
ATOM    709  CG2 THR A  44      17.530  11.342  32.019  1.00 30.00           C  
ATOM    710  H   THR A  44      19.615  14.191  32.251  1.00110.00           H  
ATOM    711  HA  THR A  44      17.196  13.409  30.575  1.00110.00           H  
ATOM    712  HB  THR A  44      16.417  12.835  33.041  1.00110.00           H  
ATOM    713  HG1 THR A  44      18.286  12.248  34.282  1.00110.00           H  
ATOM    714 HG21 THR A  44      17.375  10.584  32.787  1.00110.00           H  
ATOM    715 HG22 THR A  44      16.788  11.167  31.238  1.00110.00           H  
ATOM    716 HG23 THR A  44      18.515  11.174  31.581  1.00110.00           H  
ATOM    717  N   ARG A  45      15.620  15.020  31.963  1.00 30.00           N  
ATOM    718  CA  ARG A  45      14.848  16.251  32.294  1.00 30.00           C  
ATOM    719  C   ARG A  45      15.011  16.569  33.781  1.00 30.00           C  
ATOM    720  O   ARG A  45      14.913  17.707  34.197  1.00 30.00           O  
ATOM    721  CB  ARG A  45      13.367  16.026  31.979  1.00 30.00           C  
ATOM    722  CG  ARG A  45      12.873  14.772  32.705  1.00 30.00           C  
ATOM    723  CD  ARG A  45      11.351  14.827  32.843  1.00 30.00           C  
ATOM    724  NE  ARG A  45      10.919  13.919  33.942  1.00 30.00           N  
ATOM    725  CZ  ARG A  45      11.276  12.662  33.929  1.00 30.00           C  
ATOM    726  NH1 ARG A  45      11.143  11.959  32.838  1.00 30.00           N  
ATOM    727  NH2 ARG A  45      11.765  12.111  35.006  1.00 30.00           N  
ATOM    728  H   ARG A  45      15.130  14.162  31.766  1.00110.00           H  
ATOM    729  HA  ARG A  45      15.203  17.106  31.712  1.00110.00           H  
ATOM    730  HB2 ARG A  45      12.826  16.907  32.331  1.00110.00           H  
ATOM    731  HB3 ARG A  45      13.148  15.975  30.918  1.00110.00           H  
ATOM    732  HG2 ARG A  45      13.152  13.884  32.138  1.00110.00           H  
ATOM    733  HG3 ARG A  45      13.255  14.617  33.706  1.00110.00           H  
ATOM    734  HD2 ARG A  45      11.013  15.828  33.117  1.00110.00           H  
ATOM    735  HD3 ARG A  45      10.856  14.570  31.906  1.00110.00           H  
ATOM    736  HE  ARG A  45      10.806  14.371  34.840  1.00110.00           H  
ATOM    737 HH11 ARG A  45      11.407  10.986  32.805  1.00110.00           H  
ATOM    738 HH12 ARG A  45      10.727  12.373  32.017  1.00110.00           H  
ATOM    739 HH21 ARG A  45      12.040  11.140  35.016  1.00110.00           H  
ATOM    740 HH22 ARG A  45      11.876  12.641  35.858  1.00110.00           H  
ATOM    741  N   GLU A  46      15.260  15.574  34.589  1.00 30.00           N  
ATOM    742  CA  GLU A  46      15.430  15.821  36.048  1.00 30.00           C  
ATOM    743  C   GLU A  46      16.772  16.514  36.292  1.00 30.00           C  
ATOM    744  O   GLU A  46      16.966  17.177  37.292  1.00 30.00           O  
ATOM    745  CB  GLU A  46      15.401  14.489  36.799  1.00 30.00           C  
ATOM    746  CG  GLU A  46      15.607  14.740  38.294  1.00 30.00           C  
ATOM    747  CD  GLU A  46      15.363  13.444  39.068  1.00 30.00           C  
ATOM    748  OE1 GLU A  46      15.360  12.396  38.444  1.00 30.00           O  
ATOM    749  OE2 GLU A  46      15.183  13.521  40.273  1.00 30.00           O  
ATOM    750  H   GLU A  46      15.387  14.645  34.223  1.00110.00           H  
ATOM    751  HA  GLU A  46      14.627  16.460  36.419  1.00110.00           H  
ATOM    752  HB2 GLU A  46      14.440  14.005  36.618  1.00110.00           H  
ATOM    753  HB3 GLU A  46      16.177  13.821  36.416  1.00110.00           H  
ATOM    754  HG2 GLU A  46      16.624  15.044  38.536  1.00110.00           H  
ATOM    755  HG3 GLU A  46      14.929  15.510  38.665  1.00110.00           H  
ATOM    756  N   ASN A  47      17.699  16.365  35.386  1.00 30.00           N  
ATOM    757  CA  ASN A  47      19.029  17.014  35.566  1.00 30.00           C  
ATOM    758  C   ASN A  47      18.912  18.507  35.257  1.00 30.00           C  
ATOM    759  O   ASN A  47      19.539  19.332  35.890  1.00 30.00           O  
ATOM    760  CB  ASN A  47      20.040  16.371  34.616  1.00 30.00           C  
ATOM    761  CG  ASN A  47      20.676  15.156  35.294  1.00 30.00           C  
ATOM    762  OD1 ASN A  47      20.115  14.080  35.290  1.00 30.00           O  
ATOM    763  ND2 ASN A  47      21.833  15.286  35.884  1.00 30.00           N  
ATOM    764  H   ASN A  47      17.541  15.765  34.591  1.00110.00           H  
ATOM    765  HA  ASN A  47      19.373  16.921  36.600  1.00110.00           H  
ATOM    766  HB2 ASN A  47      19.581  16.071  33.674  1.00110.00           H  
ATOM    767  HB3 ASN A  47      20.837  17.070  34.353  1.00110.00           H  
ATOM    768 HD21 ASN A  47      22.248  14.477  36.321  1.00110.00           H  
ATOM    769 HD22 ASN A  47      22.324  16.167  35.890  1.00110.00           H  
ATOM    770  N   VAL A  48      18.111  18.862  34.290  1.00 30.00           N  
ATOM    771  CA  VAL A  48      17.953  20.301  33.946  1.00 30.00           C  
ATOM    772  C   VAL A  48      16.925  20.932  34.884  1.00 30.00           C  
ATOM    773  O   VAL A  48      16.944  22.121  35.136  1.00 30.00           O  
ATOM    774  CB  VAL A  48      17.473  20.432  32.499  1.00 30.00           C  
ATOM    775  CG1 VAL A  48      17.441  21.909  32.101  1.00 30.00           C  
ATOM    776  CG2 VAL A  48      18.432  19.677  31.575  1.00 30.00           C  
ATOM    777  H   VAL A  48      17.620  18.159  33.756  1.00110.00           H  
ATOM    778  HA  VAL A  48      18.901  20.836  34.054  1.00110.00           H  
ATOM    779  HB  VAL A  48      16.474  20.007  32.384  1.00110.00           H  
ATOM    780 HG11 VAL A  48      17.224  22.010  31.037  1.00110.00           H  
ATOM    781 HG12 VAL A  48      16.669  22.475  32.621  1.00110.00           H  
ATOM    782 HG13 VAL A  48      18.400  22.396  32.286  1.00110.00           H  
ATOM    783 HG21 VAL A  48      18.152  19.815  30.530  1.00110.00           H  
ATOM    784 HG22 VAL A  48      19.460  20.026  31.688  1.00110.00           H  
ATOM    785 HG23 VAL A  48      18.427  18.601  31.749  1.00110.00           H  
ATOM    786  N   ALA A  49      16.026  20.143  35.404  1.00 30.00           N  
ATOM    787  CA  ALA A  49      14.997  20.694  36.328  1.00 30.00           C  
ATOM    788  C   ALA A  49      15.626  20.930  37.703  1.00 30.00           C  
ATOM    789  O   ALA A  49      15.124  21.693  38.503  1.00 30.00           O  
ATOM    790  CB  ALA A  49      13.841  19.699  36.458  1.00 30.00           C  
ATOM    791  H   ALA A  49      15.969  19.172  35.119  1.00110.00           H  
ATOM    792  HA  ALA A  49      14.609  21.642  35.952  1.00110.00           H  
ATOM    793  HB1 ALA A  49      13.027  20.124  37.047  1.00110.00           H  
ATOM    794  HB2 ALA A  49      13.436  19.408  35.493  1.00110.00           H  
ATOM    795  HB3 ALA A  49      14.161  18.785  36.959  1.00110.00           H  
ATOM    796  N   SER A  50      16.723  20.280  37.981  1.00 30.00           N  
ATOM    797  CA  SER A  50      17.386  20.468  39.301  1.00 30.00           C  
ATOM    798  C   SER A  50      18.158  21.788  39.296  1.00 30.00           C  
ATOM    799  O   SER A  50      18.079  22.568  40.224  1.00 30.00           O  
ATOM    800  CB  SER A  50      18.354  19.311  39.555  1.00 30.00           C  
ATOM    801  OG  SER A  50      17.631  18.197  40.064  1.00 30.00           O  
ATOM    802  H   SER A  50      17.031  19.534  37.373  1.00110.00           H  
ATOM    803  HA  SER A  50      16.655  20.507  40.112  1.00110.00           H  
ATOM    804  HB2 SER A  50      18.887  19.029  38.645  1.00110.00           H  
ATOM    805  HB3 SER A  50      19.111  19.580  40.295  1.00110.00           H  
ATOM    806  HG  SER A  50      18.029  17.400  39.723  1.00110.00           H  
ATOM    807  N   HIS A  51      18.904  22.046  38.256  1.00 30.00           N  
ATOM    808  CA  HIS A  51      19.677  23.317  38.193  1.00 30.00           C  
ATOM    809  C   HIS A  51      18.705  24.498  38.170  1.00 30.00           C  
ATOM    810  O   HIS A  51      19.005  25.573  38.651  1.00 30.00           O  
ATOM    811  CB  HIS A  51      20.532  23.333  36.925  1.00 30.00           C  
ATOM    812  CG  HIS A  51      21.169  24.686  36.767  1.00 30.00           C  
ATOM    813  ND1 HIS A  51      21.689  25.389  37.843  1.00 30.00           N  
ATOM    814  CD2 HIS A  51      21.378  25.479  35.665  1.00 30.00           C  
ATOM    815  CE1 HIS A  51      22.179  26.549  37.370  1.00 30.00           C  
ATOM    816  NE2 HIS A  51      22.016  26.655  36.049  1.00 30.00           N  
ATOM    817  H   HIS A  51      18.938  21.393  37.483  1.00110.00           H  
ATOM    818  HA  HIS A  51      20.323  23.401  39.064  1.00110.00           H  
ATOM    819  HB2 HIS A  51      21.314  22.576  36.980  1.00110.00           H  
ATOM    820  HB3 HIS A  51      19.936  23.118  36.036  1.00110.00           H  
ATOM    821  HD1 HIS A  51      21.674  25.115  38.814  1.00110.00           H  
ATOM    822  HD2 HIS A  51      21.121  25.295  34.631  1.00110.00           H  
ATOM    823  HE1 HIS A  51      22.638  27.310  37.986  1.00110.00           H  
ATOM    824  N   LEU A  52      17.540  24.306  37.616  1.00 30.00           N  
ATOM    825  CA  LEU A  52      16.545  25.414  37.564  1.00 30.00           C  
ATOM    826  C   LEU A  52      15.993  25.667  38.968  1.00 30.00           C  
ATOM    827  O   LEU A  52      15.933  26.789  39.428  1.00 30.00           O  
ATOM    828  CB  LEU A  52      15.401  25.026  36.625  1.00 30.00           C  
ATOM    829  CG  LEU A  52      14.407  26.183  36.523  1.00 30.00           C  
ATOM    830  CD1 LEU A  52      14.810  27.103  35.369  1.00 30.00           C  
ATOM    831  CD2 LEU A  52      13.004  25.628  36.264  1.00 30.00           C  
ATOM    832  H   LEU A  52      17.327  23.420  37.176  1.00110.00           H  
ATOM    833  HA  LEU A  52      17.027  26.323  37.197  1.00110.00           H  
ATOM    834  HB2 LEU A  52      15.783  24.747  35.641  1.00110.00           H  
ATOM    835  HB3 LEU A  52      14.907  24.131  37.009  1.00110.00           H  
ATOM    836  HG  LEU A  52      14.324  26.795  37.419  1.00110.00           H  
ATOM    837 HD11 LEU A  52      14.110  27.934  35.265  1.00110.00           H  
ATOM    838 HD12 LEU A  52      15.798  27.536  35.528  1.00110.00           H  
ATOM    839 HD13 LEU A  52      14.831  26.574  34.415  1.00110.00           H  
ATOM    840 HD21 LEU A  52      12.274  26.431  36.153  1.00110.00           H  
ATOM    841 HD22 LEU A  52      12.972  25.027  35.354  1.00110.00           H  
ATOM    842 HD23 LEU A  52      12.669  24.999  37.089  1.00110.00           H  
ATOM    843  N   GLN A  53      15.591  24.632  39.654  1.00 30.00           N  
ATOM    844  CA  GLN A  53      15.046  24.814  41.028  1.00 30.00           C  
ATOM    845  C   GLN A  53      16.171  25.254  41.966  1.00 30.00           C  
ATOM    846  O   GLN A  53      15.932  25.794  43.028  1.00 30.00           O  
ATOM    847  CB  GLN A  53      14.455  23.492  41.524  1.00 30.00           C  
ATOM    848  CG  GLN A  53      13.165  23.190  40.757  1.00 30.00           C  
ATOM    849  CD  GLN A  53      12.563  21.880  41.267  1.00 30.00           C  
ATOM    850  OE1 GLN A  53      12.031  21.103  40.498  1.00 30.00           O  
ATOM    851  NE2 GLN A  53      12.623  21.599  42.540  1.00 30.00           N  
ATOM    852  H   GLN A  53      15.641  23.700  39.258  1.00110.00           H  
ATOM    853  HA  GLN A  53      14.278  25.590  41.036  1.00110.00           H  
ATOM    854  HB2 GLN A  53      15.177  22.680  41.410  1.00110.00           H  
ATOM    855  HB3 GLN A  53      14.251  23.588  42.591  1.00110.00           H  
ATOM    856  HG2 GLN A  53      12.433  23.986  40.896  1.00110.00           H  
ATOM    857  HG3 GLN A  53      13.343  23.108  39.685  1.00110.00           H  
ATOM    858 HE21 GLN A  53      12.229  20.731  42.870  1.00110.00           H  
ATOM    859 HE22 GLN A  53      13.060  22.234  43.188  1.00110.00           H  
ATOM    860  N   LYS A  54      17.398  25.029  41.582  1.00 30.00           N  
ATOM    861  CA  LYS A  54      18.537  25.437  42.452  1.00 30.00           C  
ATOM    862  C   LYS A  54      18.794  26.935  42.281  1.00 30.00           C  
ATOM    863  O   LYS A  54      19.274  27.598  43.179  1.00 30.00           O  
ATOM    864  CB  LYS A  54      19.791  24.655  42.053  1.00 30.00           C  
ATOM    865  CG  LYS A  54      19.826  23.323  42.807  1.00 30.00           C  
ATOM    866  CD  LYS A  54      20.780  22.358  42.099  1.00 30.00           C  
ATOM    867  CE  LYS A  54      22.207  22.589  42.601  1.00 30.00           C  
ATOM    868  NZ  LYS A  54      22.965  21.307  42.552  1.00 30.00           N  
ATOM    869  H   LYS A  54      17.569  24.463  40.759  1.00110.00           H  
ATOM    870  HA  LYS A  54      18.324  25.263  43.508  1.00110.00           H  
ATOM    871  HB2 LYS A  54      19.818  24.523  40.975  1.00110.00           H  
ATOM    872  HB3 LYS A  54      20.694  25.214  42.308  1.00110.00           H  
ATOM    873  HG2 LYS A  54      20.059  23.462  43.863  1.00110.00           H  
ATOM    874  HG3 LYS A  54      18.829  22.880  42.780  1.00110.00           H  
ATOM    875  HD2 LYS A  54      20.467  21.349  42.371  1.00110.00           H  
ATOM    876  HD3 LYS A  54      20.721  22.402  41.014  1.00110.00           H  
ATOM    877  HE2 LYS A  54      22.712  23.354  42.011  1.00110.00           H  
ATOM    878  HE3 LYS A  54      22.221  22.922  43.639  1.00110.00           H  
ATOM    879  HZ1 LYS A  54      23.904  21.460  42.887  1.00110.00           H  
ATOM    880  HZ2 LYS A  54      22.510  20.621  43.135  1.00110.00           H  
ATOM    881  HZ3 LYS A  54      23.000  20.970  41.602  1.00110.00           H  
ATOM    882  N   TYR A  55      18.475  27.476  41.137  1.00 30.00           N  
ATOM    883  CA  TYR A  55      18.701  28.932  40.914  1.00 30.00           C  
ATOM    884  C   TYR A  55      17.700  29.731  41.746  1.00 30.00           C  
ATOM    885  O   TYR A  55      18.060  30.676  42.418  1.00 30.00           O  
ATOM    886  CB  TYR A  55      18.519  29.254  39.460  1.00 30.00           C  
ATOM    887  CG  TYR A  55      18.814  30.671  38.976  1.00110.00           C  
ATOM    888  CD1 TYR A  55      19.799  31.481  39.588  1.00110.00           C  
ATOM    889  CD2 TYR A  55      18.113  31.170  37.858  1.00110.00           C  
ATOM    890  CE1 TYR A  55      20.064  32.774  39.097  1.00110.00           C  
ATOM    891  CE2 TYR A  55      18.385  32.459  37.361  1.00110.00           C  
ATOM    892  CZ  TYR A  55      19.358  33.263  37.981  1.00110.00           C  
ATOM    893  OH  TYR A  55      19.610  34.512  37.500  1.00110.00           O  
ATOM    894  H   TYR A  55      18.107  26.895  40.392  1.00110.00           H  
ATOM    895  HA  TYR A  55      19.717  29.179  41.221  1.00110.00           H  
ATOM    896  HB2 TYR A  55      19.169  28.597  38.880  1.00110.00           H  
ATOM    897  HB3 TYR A  55      17.505  28.994  39.150  1.00110.00           H  
ATOM    898  HD1 TYR A  55      20.361  31.131  40.440  1.00110.00           H  
ATOM    899  HD2 TYR A  55      17.366  30.563  37.366  1.00110.00           H  
ATOM    900  HE1 TYR A  55      20.814  33.380  39.584  1.00110.00           H  
ATOM    901  HE2 TYR A  55      17.843  32.830  36.503  1.00110.00           H  
ATOM    902  HH  TYR A  55      20.282  34.970  37.989  1.00110.00           H  
ATOM    903  N   ARG A  56      16.449  29.360  41.720  1.00 30.00           N  
ATOM    904  CA  ARG A  56      15.446  30.105  42.530  1.00 30.00           C  
ATOM    905  C   ARG A  56      15.915  30.112  43.981  1.00 30.00           C  
ATOM    906  O   ARG A  56      15.825  31.107  44.673  1.00 30.00           O  
ATOM    907  CB  ARG A  56      14.083  29.415  42.431  1.00 30.00           C  
ATOM    908  CG  ARG A  56      13.460  29.706  41.064  1.00 30.00           C  
ATOM    909  CD  ARG A  56      12.775  28.444  40.537  1.00 30.00           C  
ATOM    910  NE  ARG A  56      11.626  28.828  39.671  1.00 30.00           N  
ATOM    911  CZ  ARG A  56      11.742  29.827  38.839  1.00 30.00           C  
ATOM    912  NH1 ARG A  56      12.218  29.625  37.640  1.00 30.00           N  
ATOM    913  NH2 ARG A  56      11.383  31.027  39.205  1.00 30.00           N  
ATOM    914  H   ARG A  56      16.184  28.555  41.168  1.00110.00           H  
ATOM    915  HA  ARG A  56      15.347  31.123  42.164  1.00110.00           H  
ATOM    916  HB2 ARG A  56      14.215  28.344  42.602  1.00110.00           H  
ATOM    917  HB3 ARG A  56      13.409  29.766  43.214  1.00110.00           H  
ATOM    918  HG2 ARG A  56      12.775  30.540  41.200  1.00110.00           H  
ATOM    919  HG3 ARG A  56      14.204  30.027  40.332  1.00110.00           H  
ATOM    920  HD2 ARG A  56      13.475  27.821  39.979  1.00110.00           H  
ATOM    921  HD3 ARG A  56      12.371  27.835  41.348  1.00110.00           H  
ATOM    922  HE  ARG A  56      10.758  28.805  40.192  1.00110.00           H  
ATOM    923 HH11 ARG A  56      12.310  30.376  36.973  1.00110.00           H  
ATOM    924 HH12 ARG A  56      12.482  28.692  37.360  1.00110.00           H  
ATOM    925 HH21 ARG A  56      11.463  31.811  38.573  1.00110.00           H  
ATOM    926 HH22 ARG A  56      11.008  31.196  40.127  1.00110.00           H  
ATOM    927  N   ILE A  57      16.439  29.008  44.441  1.00 30.00           N  
ATOM    928  CA  ILE A  57      16.941  28.951  45.840  1.00 30.00           C  
ATOM    929  C   ILE A  57      18.118  29.917  45.961  1.00 30.00           C  
ATOM    930  O   ILE A  57      18.274  30.610  46.947  1.00 30.00           O  
ATOM    931  CB  ILE A  57      17.398  27.559  46.158  1.00 30.00           C  
ATOM    932  CG1 ILE A  57      16.171  26.607  46.204  1.00110.00           C  
ATOM    933  CG2 ILE A  57      18.179  27.424  47.491  1.00110.00           C  
ATOM    934  CD1 ILE A  57      16.509  25.109  46.239  1.00110.00           C  
ATOM    935  H   ILE A  57      16.529  28.194  43.848  1.00110.00           H  
ATOM    936  HA  ILE A  57      16.160  29.260  46.536  1.00110.00           H  
ATOM    937  HB  ILE A  57      18.062  27.215  45.366  1.00110.00           H  
ATOM    938 HG12 ILE A  57      15.552  26.851  47.067  1.00110.00           H  
ATOM    939 HG13 ILE A  57      15.528  26.775  45.341  1.00110.00           H  
ATOM    940 HG21 ILE A  57      18.452  26.391  47.701  1.00110.00           H  
ATOM    941 HG22 ILE A  57      19.121  27.972  47.483  1.00110.00           H  
ATOM    942 HG23 ILE A  57      17.591  27.787  48.335  1.00110.00           H  
ATOM    943 HD11 ILE A  57      15.603  24.513  46.131  1.00110.00           H  
ATOM    944 HD12 ILE A  57      17.176  24.831  45.425  1.00110.00           H  
ATOM    945 HD13 ILE A  57      16.976  24.812  47.177  1.00110.00           H  
ATOM    946  N   TYR A  58      18.937  29.979  44.946  1.00 30.00           N  
ATOM    947  CA  TYR A  58      20.096  30.910  44.974  1.00 30.00           C  
ATOM    948  C   TYR A  58      19.587  32.338  44.762  1.00 30.00           C  
ATOM    949  O   TYR A  58      20.301  33.301  44.956  1.00 30.00           O  
ATOM    950  CB  TYR A  58      21.054  30.552  43.876  1.00 30.00           C  
ATOM    951  CG  TYR A  58      21.723  29.180  43.902  1.00110.00           C  
ATOM    952  CD1 TYR A  58      21.822  28.412  45.086  1.00110.00           C  
ATOM    953  CD2 TYR A  58      22.246  28.657  42.699  1.00110.00           C  
ATOM    954  CE1 TYR A  58      22.408  27.132  45.057  1.00110.00           C  
ATOM    955  CE2 TYR A  58      22.828  27.375  42.669  1.00110.00           C  
ATOM    956  CZ  TYR A  58      22.906  26.610  43.847  1.00110.00           C  
ATOM    957  OH  TYR A  58      23.466  25.367  43.815  1.00110.00           O  
ATOM    958  H   TYR A  58      18.830  29.355  44.154  1.00110.00           H  
ATOM    959  HA  TYR A  58      20.606  30.878  45.938  1.00110.00           H  
ATOM    960  HB2 TYR A  58      20.568  30.675  42.909  1.00110.00           H  
ATOM    961  HB3 TYR A  58      21.868  31.279  43.877  1.00110.00           H  
ATOM    962  HD1 TYR A  58      21.432  28.781  46.023  1.00110.00           H  
ATOM    963  HD2 TYR A  58      22.186  29.229  41.786  1.00110.00           H  
ATOM    964  HE1 TYR A  58      22.460  26.555  45.968  1.00110.00           H  
ATOM    965  HE2 TYR A  58      23.211  26.980  41.740  1.00110.00           H  
ATOM    966  HH  TYR A  58      23.618  25.024  44.686  1.00110.00           H  
ATOM    967  N   LEU A  59      18.350  32.473  44.361  1.00 30.00           N  
ATOM    968  CA  LEU A  59      17.776  33.827  44.127  1.00 30.00           C  
ATOM    969  C   LEU A  59      17.116  34.331  45.411  1.00 30.00           C  
ATOM    970  O   LEU A  59      17.018  35.519  45.644  1.00 30.00           O  
ATOM    971  CB  LEU A  59      16.730  33.737  43.013  1.00 30.00           C  
ATOM    972  CG  LEU A  59      17.400  33.985  41.661  1.00 30.00           C  
ATOM    973  CD1 LEU A  59      16.569  33.335  40.552  1.00 30.00           C  
ATOM    974  CD2 LEU A  59      17.494  35.491  41.408  1.00 30.00           C  
ATOM    975  H   LEU A  59      17.840  31.648  44.069  1.00110.00           H  
ATOM    976  HA  LEU A  59      18.542  34.558  43.862  1.00110.00           H  
ATOM    977  HB2 LEU A  59      16.240  32.781  43.026  1.00110.00           H  
ATOM    978  HB3 LEU A  59      15.928  34.464  43.159  1.00110.00           H  
ATOM    979  HG  LEU A  59      18.396  33.539  41.641  1.00110.00           H  
ATOM    980 HD11 LEU A  59      16.957  33.599  39.569  1.00110.00           H  
ATOM    981 HD12 LEU A  59      16.597  32.250  40.617  1.00110.00           H  
ATOM    982 HD13 LEU A  59      15.527  33.652  40.587  1.00110.00           H  
ATOM    983 HD21 LEU A  59      17.973  35.693  40.450  1.00110.00           H  
ATOM    984 HD22 LEU A  59      16.510  35.962  41.385  1.00110.00           H  
ATOM    985 HD23 LEU A  59      18.085  36.001  42.170  1.00110.00           H  
ATOM    986  N   ARG A  60      16.661  33.437  46.244  1.00 30.00           N  
ATOM    987  CA  ARG A  60      16.006  33.866  47.512  1.00 30.00           C  
ATOM    988  C   ARG A  60      17.002  34.655  48.363  1.00 30.00           C  
ATOM    989  O   ARG A  60      16.996  35.869  48.378  1.00 30.00           O  
ATOM    990  CB  ARG A  60      15.549  32.657  48.273  1.00 30.00           C  
ATOM    991  CG  ARG A  60      14.340  31.948  47.637  1.00110.00           C  
ATOM    992  CD  ARG A  60      14.058  30.576  48.266  1.00110.00           C  
ATOM    993  NE  ARG A  60      13.331  29.700  47.336  1.00110.00           N  
ATOM    994  CZ  ARG A  60      13.069  28.398  47.528  1.00110.00           C  
ATOM    995  NH1 ARG A  60      13.444  27.773  48.650  1.00110.00           N  
ATOM    996  NH2 ARG A  60      12.423  27.714  46.581  1.00110.00           N  
ATOM    997  H   ARG A  60      16.754  32.459  46.000  1.00110.00           H  
ATOM    998  HA  ARG A  60      15.153  34.512  47.293  1.00110.00           H  
ATOM    999  HB2 ARG A  60      16.368  31.940  48.355  1.00110.00           H  
ATOM   1000  HB3 ARG A  60      15.276  32.929  49.295  1.00110.00           H  
ATOM   1001  HG2 ARG A  60      13.458  32.582  47.739  1.00110.00           H  
ATOM   1002  HG3 ARG A  60      14.491  31.837  46.566  1.00110.00           H  
ATOM   1003  HD2 ARG A  60      14.996  30.077  48.513  1.00110.00           H  
ATOM   1004  HD3 ARG A  60      13.499  30.682  49.197  1.00110.00           H  
ATOM   1005  HE  ARG A  60      13.012  30.141  46.486  1.00110.00           H  
ATOM   1006 HH11 ARG A  60      13.247  26.793  48.794  1.00110.00           H  
ATOM   1007 HH12 ARG A  60      13.926  28.275  49.379  1.00110.00           H  
ATOM   1008 HH21 ARG A  60      12.214  26.733  46.700  1.00110.00           H  
ATOM   1009 HH22 ARG A  60      12.122  28.162  45.728  1.00110.00           H  
ATOM   1010  N   ARG A  61      17.854  33.971  49.073  1.00 30.00           N  
ATOM   1011  CA  ARG A  61      18.850  34.678  49.927  1.00 30.00           C  
ATOM   1012  C   ARG A  61      20.098  35.000  49.102  1.00 30.00           C  
ATOM   1013  O   ARG A  61      20.912  34.140  48.828  1.00 30.00           O  
ATOM   1014  CB  ARG A  61      19.228  33.799  51.082  1.00 30.00           C  
ATOM   1015  CG  ARG A  61      20.202  34.429  52.101  1.00110.00           C  
ATOM   1016  CD  ARG A  61      20.474  33.507  53.298  1.00110.00           C  
ATOM   1017  NE  ARG A  61      21.438  34.113  54.228  1.00110.00           N  
ATOM   1018  CZ  ARG A  61      21.858  33.576  55.384  1.00110.00           C  
ATOM   1019  NH1 ARG A  61      21.404  32.390  55.802  1.00110.00           N  
ATOM   1020  NH2 ARG A  61      22.746  34.240  56.128  1.00110.00           N  
ATOM   1021  H   ARG A  61      17.938  32.975  48.933  1.00110.00           H  
ATOM   1022  HA  ARG A  61      18.433  35.600  50.339  1.00110.00           H  
ATOM   1023  HB2 ARG A  61      18.316  33.524  51.613  1.00110.00           H  
ATOM   1024  HB3 ARG A  61      19.649  32.859  50.719  1.00110.00           H  
ATOM   1025  HG2 ARG A  61      21.152  34.669  51.622  1.00110.00           H  
ATOM   1026  HG3 ARG A  61      19.790  35.373  52.460  1.00110.00           H  
ATOM   1027  HD2 ARG A  61      19.547  33.298  53.832  1.00110.00           H  
ATOM   1028  HD3 ARG A  61      20.874  32.552  52.955  1.00110.00           H  
ATOM   1029  HE  ARG A  61      21.811  35.009  53.945  1.00110.00           H  
ATOM   1030 HH11 ARG A  61      21.720  31.987  56.673  1.00110.00           H  
ATOM   1031 HH12 ARG A  61      20.733  31.875  55.251  1.00110.00           H  
ATOM   1032 HH21 ARG A  61      23.081  33.861  57.002  1.00110.00           H  
ATOM   1033 HH22 ARG A  61      23.106  35.136  55.834  1.00110.00           H  
ATOM   1034  N   LEU A  62      20.257  36.233  48.706  1.00 30.00           N  
ATOM   1035  CA  LEU A  62      21.455  36.609  47.903  1.00 30.00           C  
ATOM   1036  C   LEU A  62      22.132  37.825  48.537  1.00 30.00           C  
ATOM   1037  O   LEU A  62      21.641  38.934  48.459  1.00 30.00           O  
ATOM   1038  CB  LEU A  62      21.037  36.946  46.502  1.00 30.00           C  
ATOM   1039  CG  LEU A  62      22.162  37.245  45.479  1.00110.00           C  
ATOM   1040  CD1 LEU A  62      23.097  36.044  45.255  1.00110.00           C  
ATOM   1041  CD2 LEU A  62      21.553  37.692  44.141  1.00110.00           C  
ATOM   1042  H   LEU A  62      19.564  36.937  48.910  1.00110.00           H  
ATOM   1043  HA  LEU A  62      22.200  35.815  47.855  1.00110.00           H  
ATOM   1044  HB2 LEU A  62      20.452  36.109  46.115  1.00110.00           H  
ATOM   1045  HB3 LEU A  62      20.340  37.786  46.523  1.00110.00           H  
ATOM   1046  HG  LEU A  62      22.766  38.078  45.844  1.00110.00           H  
ATOM   1047 HD11 LEU A  62      23.826  36.254  44.472  1.00110.00           H  
ATOM   1048 HD12 LEU A  62      23.665  35.797  46.152  1.00110.00           H  
ATOM   1049 HD13 LEU A  62      22.539  35.156  44.957  1.00110.00           H  
ATOM   1050 HD21 LEU A  62      22.328  37.946  43.417  1.00110.00           H  
ATOM   1051 HD22 LEU A  62      20.935  36.906  43.703  1.00110.00           H  
ATOM   1052 HD23 LEU A  62      20.924  38.574  44.266  1.00110.00           H  
ATOM   1053  N   GLY A  63      23.258  37.627  49.167  1.00 30.00           N  
ATOM   1054  CA  GLY A  63      23.965  38.773  49.806  1.00 30.00           C  
ATOM   1055  C   GLY A  63      25.345  38.940  49.167  1.00 30.00           C  
ATOM   1056  O   GLY A  63      25.713  40.070  48.888  1.00 30.00           O  
ATOM   1057  OXT GLY A  63      26.010  37.938  48.967  1.00 30.00           O  
ATOM   1058  H   GLY A  63      23.694  36.717  49.179  1.00110.00           H  
ATOM   1059  HA2 GLY A  63      23.434  39.727  49.780  1.00110.00           H  
ATOM   1060  HA3 GLY A  63      24.108  38.539  50.862  1.00110.00           H  
TER    1061      GLY A  63 
MASTER        0    0    0    3    0    0    0    0 1060    1    0    5
END   
