# Supplementary material for: Exploring the Binding Affinity of the ARR2 GARP DNA Binding Domain via Comparative Methods
Source: Genes (Basel). 2023 Aug 17;14(8):1638. doi: 10.3390/genes14081638 (PMC10454580; doi:10.3390/genes14081638)
Supplement: Supplementary file 1 [file genes-14-01638-s001.zip › Figure_S2_1IRZ(GARP10)_DNA_complex.pdb]

HEADER    TRANSCRIPTION/DNA                        8-MAY-21   1HDD
SEQRES   1 A   21    T   T   T   T   G   C   C   A   T   G   T   A   A
SEQRES   2 A   21    T   T   A   C   C   T   A   A                    
SEQRES   1 B   21    A   T   T   A   G   G   T   A   A   T   T   A   C
SEQRES   2 B   21    A   T   G   G   C   A   A   A                    
ATOM      1  O5*   T A   1      57.827  35.201  40.313  1.00 20.68           O  
ATOM      2  C5*   T A   1      58.654  35.289  39.150  1.00 21.04           C  
ATOM      3  C4*   T A   1      59.716  34.224  39.194  1.00 20.47           C  
ATOM      4  O4*   T A   1      60.713  34.617  40.151  1.00 20.13           O  
ATOM      5  C3*   T A   1      59.207  32.858  39.641  1.00 21.52           C  
ATOM      6  O3*   T A   1      59.160  32.097  38.458  1.00 22.48           O  
ATOM      7  C2*   T A   1      60.313  32.308  40.535  1.00 19.50           C  
ATOM      8  C1*   T A   1      60.950  33.568  41.079  1.00 18.64           C  
ATOM      9  N1    T A   1      60.402  33.983  42.367  1.00 15.96           N  
ATOM     10  C2    T A   1      61.000  33.492  43.496  1.00 15.90           C  
ATOM     11  O2    T A   1      61.917  32.709  43.475  1.00 14.33           O  
ATOM     12  N3    T A   1      60.454  33.957  44.666  1.00 17.34           N  
ATOM     13  C4    T A   1      59.388  34.847  44.798  1.00 16.88           C  
ATOM     14  O4    T A   1      58.949  35.132  45.909  1.00 18.85           O  
ATOM     15  C5    T A   1      58.829  35.320  43.568  1.00 13.90           C  
ATOM     16  C5M   T A   1      57.680  36.271  43.601  1.00 11.43           C  
ATOM     17  C6    T A   1      59.367  34.879  42.432  1.00 14.43           C  
ATOM     18  P     T A   2      58.410  30.684  38.378  1.00 21.08           P  
ATOM     19  O1P   T A   2      58.824  30.040  37.080  1.00 20.49           O  
ATOM     20  O2P   T A   2      56.978  30.969  38.721  1.00 18.45           O  
ATOM     21  O5*   T A   2      59.100  29.942  39.627  1.00 19.74           O  
ATOM     22  C5*   T A   2      60.341  29.247  39.601  1.00 20.03           C  
ATOM     23  C4*   T A   2      60.312  28.444  40.877  1.00 21.87           C  
ATOM     24  O4*   T A   2      60.009  29.355  41.950  1.00 21.99           O  
ATOM     25  C3*   T A   2      59.146  27.474  40.919  1.00 21.89           C  
ATOM     26  O3*   T A   2      59.723  26.230  40.973  1.00 23.80           O  
ATOM     27  C2*   T A   2      58.346  27.733  42.201  1.00 21.00           C  
ATOM     28  C1*   T A   2      59.160  28.778  42.937  1.00 19.96           C  
ATOM     29  N1    T A   2      58.347  29.894  43.507  1.00 15.79           N  
ATOM     30  C2    T A   2      58.432  30.098  44.852  1.00 15.72           C  
ATOM     31  O2    T A   2      59.094  29.357  45.595  1.00 16.27           O  
ATOM     32  N3    T A   2      57.684  31.175  45.283  1.00 15.22           N  
ATOM     33  C4    T A   2      56.921  32.041  44.506  1.00 15.18           C  
ATOM     34  O4    T A   2      56.315  32.990  45.007  1.00 15.92           O  
ATOM     35  C5    T A   2      56.931  31.765  43.112  1.00 14.27           C  
ATOM     36  C5M   T A   2      56.165  32.640  42.173  1.00 14.37           C  
ATOM     37  C6    T A   2      57.633  30.724  42.690  1.00 14.29           C  
ATOM     38  P     T A   3      58.742  24.981  40.796  1.00 24.45           P  
ATOM     39  O1P   T A   3      59.714  23.923  40.342  1.00 24.39           O  
ATOM     40  O2P   T A   3      57.525  25.426  39.989  1.00 23.57           O  
ATOM     41  O5*   T A   3      58.288  24.675  42.334  1.00 22.25           O  
ATOM     42  C5*   T A   3      59.183  23.922  43.202  1.00 20.96           C  
ATOM     43  C4*   T A   3      58.591  23.844  44.592  1.00 19.88           C  
ATOM     44  O4*   T A   3      58.266  25.195  45.052  1.00 19.81           O  
ATOM     45  C3*   T A   3      57.248  23.128  44.606  1.00 21.48           C  
ATOM     46  O3*   T A   3      56.922  22.673  45.932  1.00 22.10           O  
ATOM     47  C2*   T A   3      56.340  24.289  44.257  1.00 20.16           C  
ATOM     48  C1*   T A   3      56.897  25.186  45.351  1.00 20.38           C  
ATOM     49  N1    T A   3      56.272  26.496  45.294  1.00 19.97           N  
ATOM     50  C2    T A   3      55.851  27.084  46.478  1.00 19.12           C  
ATOM     51  O2    T A   3      56.121  26.663  47.591  1.00 19.45           O  
ATOM     52  N3    T A   3      55.153  28.248  46.306  1.00 18.05           N  
ATOM     53  C4    T A   3      54.826  28.847  45.098  1.00 18.31           C  
ATOM     54  O4    T A   3      54.190  29.905  45.078  1.00 17.73           O  
ATOM     55  C5    T A   3      55.242  28.140  43.913  1.00 20.57           C  
ATOM     56  C5M   T A   3      54.927  28.727  42.556  1.00 21.19           C  
ATOM     57  C6    T A   3      55.913  26.987  44.060  1.00 20.18           C  
ATOM     58  P     T A   4      55.891  21.438  45.903  1.00 22.46           P  
ATOM     59  O1P   T A   4      56.747  20.332  45.370  1.00 23.66           O  
ATOM     60  O2P   T A   4      54.621  21.843  45.187  1.00 19.38           O  
ATOM     61  O5*   T A   4      55.512  21.126  47.455  1.00 21.58           O  
ATOM     62  C5*   T A   4      56.244  21.578  48.629  1.00 20.74           C  
ATOM     63  C4*   T A   4      55.265  22.150  49.658  1.00 18.83           C  
ATOM     64  O4*   T A   4      55.126  23.532  49.247  1.00 18.41           O  
ATOM     65  C3*   T A   4      53.822  21.530  49.624  1.00 21.65           C  
ATOM     66  O3*   T A   4      53.030  21.611  50.857  1.00 22.58           O  
ATOM     67  C2*   T A   4      53.149  22.406  48.594  1.00 19.35           C  
ATOM     68  C1*   T A   4      53.751  23.735  49.055  1.00 19.63           C  
ATOM     69  N1    T A   4      53.389  24.825  48.153  1.00 18.01           N  
ATOM     70  C2    T A   4      52.913  25.989  48.760  1.00 18.80           C  
ATOM     71  O2    T A   4      52.975  26.202  49.988  1.00 16.68           O  
ATOM     72  N3    T A   4      52.443  26.918  47.849  1.00 17.40           N  
ATOM     73  C4    T A   4      52.379  26.763  46.474  1.00 17.70           C  
ATOM     74  O4    T A   4      51.924  27.659  45.783  1.00 16.81           O  
ATOM     75  C5    T A   4      52.838  25.503  45.947  1.00 18.15           C  
ATOM     76  C5M   T A   4      52.770  25.257  44.469  1.00 18.61           C  
ATOM     77  C6    T A   4      53.299  24.587  46.797  1.00 19.33           C  
ATOM     78  P     G A   5      53.522  21.121  52.341  1.00 24.28           P  
ATOM     79  O1P   G A   5      55.050  21.108  52.455  1.00 20.22           O  
ATOM     80  O2P   G A   5      52.681  19.903  52.557  1.00 26.18           O  
ATOM     81  O5*   G A   5      52.918  22.249  53.344  1.00 23.56           O  
ATOM     82  C5*   G A   5      52.807  23.579  52.856  1.00 21.62           C  
ATOM     83  C4*   G A   5      51.370  24.000  52.996  1.00 22.68           C  
ATOM     84  O4*   G A   5      50.910  24.859  51.907  1.00 22.02           O  
ATOM     85  C3*   G A   5      50.370  22.852  53.091  1.00 23.63           C  
ATOM     86  O3*   G A   5      49.381  23.305  54.029  1.00 24.66           O  
ATOM     87  C2*   G A   5      49.790  22.867  51.675  1.00 24.64           C  
ATOM     88  C1*   G A   5      49.636  24.380  51.526  1.00 21.63           C  
ATOM     89  N9    G A   5      49.411  24.828  50.160  1.00 23.75           N  
ATOM     90  C8    G A   5      49.714  24.187  48.969  1.00 23.98           C  
ATOM     91  N7    G A   5      49.389  24.894  47.913  1.00 23.78           N  
ATOM     92  C5    G A   5      48.863  26.074  48.441  1.00 21.47           C  
ATOM     93  C6    G A   5      48.356  27.206  47.766  1.00 18.41           C  
ATOM     94  O6    G A   5      48.281  27.348  46.533  1.00 17.99           O  
ATOM     95  N1    G A   5      47.939  28.203  48.670  1.00 16.56           N  
ATOM     96  C2    G A   5      47.985  28.063  50.062  1.00 17.63           C  
ATOM     97  N2    G A   5      47.503  29.071  50.808  1.00 17.97           N  
ATOM     98  N3    G A   5      48.454  26.989  50.701  1.00 18.87           N  
ATOM     99  C4    G A   5      48.877  26.049  49.824  1.00 20.80           C  
ATOM    100  P     C A   6      48.272  22.325  54.642  1.00 23.40           P  
ATOM    101  O1P   C A   6      48.611  22.142  56.098  1.00 22.26           O  
ATOM    102  O2P   C A   6      48.238  21.126  53.719  1.00 23.42           O  
ATOM    103  O5*   C A   6      46.879  23.185  54.462  1.00 22.51           O  
ATOM    104  C5*   C A   6      46.508  24.316  55.312  1.00 21.60           C  
ATOM    105  C4*   C A   6      45.811  25.469  54.562  1.00 21.88           C  
ATOM    106  O4*   C A   6      46.070  25.440  53.135  1.00 20.65           O  
ATOM    107  C3*   C A   6      44.281  25.578  54.647  1.00 21.87           C  
ATOM    108  O3*   C A   6      43.836  26.718  55.414  1.00 23.68           O  
ATOM    109  C2*   C A   6      43.803  25.724  53.211  1.00 20.86           C  
ATOM    110  C1*   C A   6      45.057  26.245  52.564  1.00 20.13           C  
ATOM    111  N1    C A   6      45.100  26.010  51.129  1.00 18.45           N  
ATOM    112  C2    C A   6      44.704  27.035  50.263  1.00 17.46           C  
ATOM    113  O2    C A   6      44.311  28.126  50.702  1.00 16.10           O  
ATOM    114  N3    C A   6      44.774  26.782  48.944  1.00 18.11           N  
ATOM    115  C4    C A   6      45.223  25.600  48.504  1.00 18.30           C  
ATOM    116  N4    C A   6      45.303  25.431  47.185  1.00 19.72           N  
ATOM    117  C5    C A   6      45.643  24.560  49.367  1.00 17.30           C  
ATOM    118  C6    C A   6      45.576  24.817  50.665  1.00 17.56           C  
ATOM    119  P     C A   7      42.807  26.432  56.656  1.00 25.07           P  
ATOM    120  O1P   C A   7      43.419  27.145  57.827  1.00 23.01           O  
ATOM    121  O2P   C A   7      42.463  24.956  56.763  1.00 26.27           O  
ATOM    122  O5*   C A   7      41.383  27.084  56.227  1.00 25.99           O  
ATOM    123  C5*   C A   7      41.346  28.462  55.878  1.00 25.03           C  
ATOM    124  C4*   C A   7      41.206  28.690  54.370  1.00 24.92           C  
ATOM    125  O4*   C A   7      41.632  27.549  53.556  1.00 22.44           O  
ATOM    126  C3*   C A   7      39.771  29.010  53.927  1.00 22.85           C  
ATOM    127  O3*   C A   7      39.405  30.440  54.086  1.00 22.99           O  
ATOM    128  C2*   C A   7      39.690  28.472  52.495  1.00 23.39           C  
ATOM    129  C1*   C A   7      41.088  27.881  52.299  1.00 21.27           C  
ATOM    130  N1    C A   7      41.276  26.857  51.212  1.00 19.21           N  
ATOM    131  C2    C A   7      41.153  27.397  49.905  1.00 19.21           C  
ATOM    132  O2    C A   7      40.868  28.615  49.806  1.00 18.76           O  
ATOM    133  N3    C A   7      41.339  26.583  48.822  1.00 18.16           N  
ATOM    134  C4    C A   7      41.623  25.296  49.051  1.00 17.57           C  
ATOM    135  N4    C A   7      41.798  24.536  47.983  1.00 17.70           N  
ATOM    136  C5    C A   7      41.725  24.728  50.373  1.00 16.62           C  
ATOM    137  C6    C A   7      41.540  25.527  51.427  1.00 17.31           C  
ATOM    138  P     A A   8      37.854  30.542  54.582  1.00 26.08           P  
ATOM    139  O1P   A A   8      37.817  31.358  55.834  1.00 26.02           O  
ATOM    140  O2P   A A   8      37.325  29.131  54.569  1.00 29.16           O  
ATOM    141  O5*   A A   8      37.019  31.303  53.437  1.00 24.49           O  
ATOM    142  C5*   A A   8      37.839  32.158  52.652  1.00 24.33           C  
ATOM    143  C4*   A A   8      37.380  32.069  51.216  1.00 21.90           C  
ATOM    144  O4*   A A   8      37.790  30.787  50.685  1.00 22.51           O  
ATOM    145  C3*   A A   8      35.865  32.107  51.171  1.00 23.77           C  
ATOM    146  O3*   A A   8      35.482  32.934  50.108  1.00 22.80           O  
ATOM    147  C2*   A A   8      35.429  30.644  51.053  1.00 22.83           C  
ATOM    148  C1*   A A   8      36.627  30.092  50.274  1.00 22.15           C  
ATOM    149  N9    A A   8      36.946  28.669  50.276  1.00 19.14           N  
ATOM    150  C8    A A   8      37.019  27.770  51.306  1.00 20.33           C  
ATOM    151  N7    A A   8      37.450  26.584  50.908  1.00 19.49           N  
ATOM    152  C5    A A   8      37.678  26.768  49.537  1.00 18.68           C  
ATOM    153  C6    A A   8      38.159  25.925  48.515  1.00 19.93           C  
ATOM    154  N6    A A   8      38.475  24.645  48.707  1.00 19.69           N  
ATOM    155  N1    A A   8      38.271  26.461  47.259  1.00 19.65           N  
ATOM    156  C2    A A   8      37.922  27.737  47.076  1.00 18.98           C  
ATOM    157  N3    A A   8      37.450  28.603  47.963  1.00 17.91           N  
ATOM    158  C4    A A   8      37.380  28.039  49.170  1.00 19.35           C  
ATOM    159  P     T A   9      34.099  33.691  50.445  1.00 22.41           P  
ATOM    160  O1P   T A   9      34.290  35.171  50.164  1.00 20.86           O  
ATOM    161  O2P   T A   9      33.691  33.134  51.782  1.00 21.54           O  
ATOM    162  O5*   T A   9      33.161  33.064  49.297  1.00 21.30           O  
ATOM    163  C5*   T A   9      33.866  33.162  48.079  1.00 19.89           C  
ATOM    164  C4*   T A   9      33.635  32.013  47.129  1.00 19.77           C  
ATOM    165  O4*   T A   9      34.230  30.743  47.502  1.00 19.21           O  
ATOM    166  C3*   T A   9      32.202  31.734  46.750  1.00 18.24           C  
ATOM    167  O3*   T A   9      32.024  32.302  45.463  1.00 18.71           O  
ATOM    168  C2*   T A   9      32.158  30.204  46.692  1.00 19.14           C  
ATOM    169  C1*   T A   9      33.641  29.828  46.588  1.00 19.13           C  
ATOM    170  N1    T A   9      33.917  28.465  47.115  1.00 19.16           N  
ATOM    171  C2    T A   9      34.214  27.344  46.286  1.00 20.10           C  
ATOM    172  O2    T A   9      34.263  27.279  45.052  1.00 18.43           O  
ATOM    173  N3    T A   9      34.446  26.203  46.993  1.00 20.37           N  
ATOM    174  C4    T A   9      34.418  26.071  48.369  1.00 22.05           C  
ATOM    175  O4    T A   9      34.645  24.955  48.840  1.00 21.66           O  
ATOM    176  C5    T A   9      34.098  27.274  49.132  1.00 18.32           C  
ATOM    177  C5M   T A   9      34.022  27.296  50.637  1.00 18.93           C  
ATOM    178  C6    T A   9      33.868  28.384  48.472  1.00 19.35           C  
ATOM    179  P     G A  10      30.526  32.302  44.871  1.00 21.89           P  
ATOM    180  O1P   G A  10      30.498  33.476  43.950  1.00 23.91           O  
ATOM    181  O2P   G A  10      29.460  32.109  45.918  1.00 20.34           O  
ATOM    182  O5*   G A  10      30.519  30.929  44.050  1.00 21.63           O  
ATOM    183  C5*   G A  10      31.560  30.708  43.142  1.00 19.86           C  
ATOM    184  C4*   G A  10      30.915  29.961  42.018  1.00 17.57           C  
ATOM    185  O4*   G A  10      31.131  28.579  42.313  1.00 17.21           O  
ATOM    186  C3*   G A  10      29.422  30.169  42.053  1.00 16.43           C  
ATOM    187  O3*   G A  10      28.873  30.256  40.796  1.00 16.83           O  
ATOM    188  C2*   G A  10      28.860  29.042  42.866  1.00 16.16           C  
ATOM    189  C1*   G A  10      29.998  28.046  42.908  1.00 17.57           C  
ATOM    190  N9    G A  10      30.273  27.662  44.271  1.00 19.13           N  
ATOM    191  C8    G A  10      29.926  28.342  45.414  1.00 20.48           C  
ATOM    192  N7    G A  10      30.185  27.662  46.504  1.00 21.17           N  
ATOM    193  C5    G A  10      30.702  26.445  46.058  1.00 19.12           C  
ATOM    194  C6    G A  10      31.122  25.314  46.801  1.00 19.69           C  
ATOM    195  O6    G A  10      31.143  25.205  48.042  1.00 17.21           O  
ATOM    196  N1    G A  10      31.548  24.264  45.961  1.00 18.82           N  
ATOM    197  C2    G A  10      31.564  24.328  44.564  1.00 19.97           C  
ATOM    198  N2    G A  10      32.019  23.240  43.913  1.00 17.05           N  
ATOM    199  N3    G A  10      31.187  25.409  43.858  1.00 20.01           N  
ATOM    200  C4    G A  10      30.761  26.425  44.676  1.00 21.67           C  
ATOM    201  P     T A  11      28.455  29.111  39.772  1.00 18.99           P  
ATOM    202  O1P   T A  11      29.480  29.055  38.699  1.00 20.03           O  
ATOM    203  O2P   T A  11      27.060  29.371  39.360  1.00 18.36           O  
ATOM    204  O5*   T A  11      28.486  27.684  40.533  1.00 18.99           O  
ATOM    205  C5*   T A  11      28.678  26.555  39.621  1.00 17.80           C  
ATOM    206  C4*   T A  11      28.047  25.270  40.091  1.00 16.01           C  
ATOM    207  O4*   T A  11      28.357  25.043  41.498  1.00 15.76           O  
ATOM    208  C3*   T A  11      26.539  25.244  40.029  1.00 14.23           C  
ATOM    209  O3*   T A  11      26.149  23.913  39.774  1.00 14.38           O  
ATOM    210  C2*   T A  11      26.218  25.590  41.471  1.00 12.64           C  
ATOM    211  C1*   T A  11      27.190  24.621  42.109  1.00 12.53           C  
ATOM    212  N1    T A  11      27.317  24.882  43.475  1.00 10.29           N  
ATOM    213  C2    T A  11      27.775  23.929  44.342  1.00 11.39           C  
ATOM    214  O2    T A  11      28.156  22.844  44.022  1.00 13.70           O  
ATOM    215  N3    T A  11      27.795  24.310  45.632  1.00 11.43           N  
ATOM    216  C4    T A  11      27.404  25.542  46.089  1.00 13.70           C  
ATOM    217  O4    T A  11      27.498  25.772  47.274  1.00 17.37           O  
ATOM    218  C5    T A  11      26.916  26.474  45.111  1.00 12.09           C  
ATOM    219  C5M   T A  11      26.445  27.847  45.462  1.00 12.64           C  
ATOM    220  C6    T A  11      26.893  26.092  43.869  1.00 10.44           C  
ATOM    221  P     A A  12      25.681  23.456  38.330  1.00 15.42           P  
ATOM    222  O1P   A A  12      26.716  23.968  37.387  1.00 15.03           O  
ATOM    223  O2P   A A  12      24.251  23.834  38.245  1.00 15.03           O  
ATOM    224  O5*   A A  12      25.713  21.850  38.355  1.00 18.23           O  
ATOM    225  C5*   A A  12      26.881  21.076  38.752  1.00 18.10           C  
ATOM    226  C4*   A A  12      26.533  19.908  39.677  1.00 15.07           C  
ATOM    227  O4*   A A  12      26.559  20.250  41.110  1.00 12.92           O  
ATOM    228  C3*   A A  12      25.159  19.355  39.423  1.00 14.34           C  
ATOM    229  O3*   A A  12      25.236  17.996  39.651  1.00 14.07           O  
ATOM    230  C2*   A A  12      24.341  20.115  40.472  1.00 12.57           C  
ATOM    231  C1*   A A  12      25.284  20.128  41.651  1.00 12.08           C  
ATOM    232  N9    A A  12      25.043  21.176  42.628  1.00 12.83           N  
ATOM    233  C8    A A  12      24.553  22.429  42.419  1.00 13.02           C  
ATOM    234  N7    A A  12      24.394  23.135  43.534  1.00 14.10           N  
ATOM    235  C5    A A  12      24.787  22.277  44.535  1.00 15.66           C  
ATOM    236  C6    A A  12      24.864  22.395  45.945  1.00 17.95           C  
ATOM    237  N6    A A  12      24.565  23.491  46.642  1.00 17.74           N  
ATOM    238  N1    A A  12      25.258  21.319  46.640  1.00 19.56           N  
ATOM    239  C2    A A  12      25.586  20.207  45.967  1.00 20.10           C  
ATOM    240  N3    A A  12      25.608  19.992  44.652  1.00 18.83           N  
ATOM    241  C4    A A  12      25.174  21.069  43.989  1.00 15.97           C  
ATOM    242  P     A A  13      24.040  17.071  39.246  1.00 13.32           P  
ATOM    243  O1P   A A  13      24.643  16.098  38.345  1.00 16.53           O  
ATOM    244  O2P   A A  13      22.904  17.867  38.775  1.00 12.91           O  
ATOM    245  O5*   A A  13      23.670  16.405  40.648  1.00 11.95           O  
ATOM    246  C5*   A A  13      24.667  16.347  41.637  1.00 11.86           C  
ATOM    247  C4*   A A  13      24.179  15.756  42.953  1.00 12.76           C  
ATOM    248  O4*   A A  13      24.191  16.780  43.991  1.00 12.75           O  
ATOM    249  C3*   A A  13      22.757  15.239  42.946  1.00 14.12           C  
ATOM    250  O3*   A A  13      22.507  14.546  44.178  1.00 17.23           O  
ATOM    251  C2*   A A  13      22.099  16.568  43.076  1.00 12.66           C  
ATOM    252  C1*   A A  13      22.848  17.039  44.317  1.00 12.07           C  
ATOM    253  N9    A A  13      22.453  18.420  44.512  1.00 11.39           N  
ATOM    254  C8    A A  13      21.769  19.039  43.533  1.00 11.24           C  
ATOM    255  N7    A A  13      21.315  20.195  43.854  1.00 11.79           N  
ATOM    256  C5    A A  13      21.659  20.332  45.177  1.00 12.37           C  
ATOM    257  C6    A A  13      21.443  21.385  46.086  1.00 12.91           C  
ATOM    258  N6    A A  13      20.790  22.523  45.802  1.00 12.00           N  
ATOM    259  N1    A A  13      21.882  21.212  47.325  1.00 14.36           N  
ATOM    260  C2    A A  13      22.518  20.089  47.619  1.00 14.79           C  
ATOM    261  N3    A A  13      22.807  19.055  46.843  1.00 14.42           N  
ATOM    262  C4    A A  13      22.321  19.223  45.619  1.00 12.58           C  
ATOM    263  P     T A  14      21.270  13.545  44.478  1.00 16.98           P  
ATOM    264  O1P   T A  14      21.814  12.180  44.363  1.00 17.96           O  
ATOM    265  O2P   T A  14      20.036  13.864  43.714  1.00 13.62           O  
ATOM    266  O5*   T A  14      20.986  13.911  46.009  1.00 15.45           O  
ATOM    267  C5*   T A  14      21.928  14.381  46.972  1.00 15.20           C  
ATOM    268  C4*   T A  14      21.158  14.606  48.280  1.00 16.20           C  
ATOM    269  O4*   T A  14      20.829  16.009  48.348  1.00 16.01           O  
ATOM    270  C3*   T A  14      19.784  13.909  48.364  1.00 16.13           C  
ATOM    271  O3*   T A  14      19.284  13.750  49.727  1.00 18.09           O  
ATOM    272  C2*   T A  14      18.900  14.846  47.573  1.00 14.91           C  
ATOM    273  C1*   T A  14      19.473  16.148  48.073  1.00 13.90           C  
ATOM    274  N1    T A  14      19.162  17.307  47.299  1.00 11.75           N  
ATOM    275  C2    T A  14      19.047  18.398  48.065  1.00 11.94           C  
ATOM    276  O2    T A  14      19.319  18.355  49.231  1.00 11.20           O  
ATOM    277  N3    T A  14      18.649  19.524  47.414  1.00 13.62           N  
ATOM    278  C4    T A  14      18.349  19.646  46.061  1.00 14.44           C  
ATOM    279  O4    T A  14      17.975  20.736  45.597  1.00 16.30           O  
ATOM    280  C5    T A  14      18.499  18.435  45.304  1.00 12.49           C  
ATOM    281  C5M   T A  14      18.188  18.447  43.844  1.00 12.29           C  
ATOM    282  C6    T A  14      18.870  17.322  45.954  1.00 11.57           C  
ATOM    283  P     T A  15      18.494  12.429  50.267  1.00 16.59           P  
ATOM    284  O1P   T A  15      19.503  11.494  50.840  1.00 15.68           O  
ATOM    285  O2P   T A  15      17.538  12.019  49.184  1.00 15.57           O  
ATOM    286  O5*   T A  15      17.698  12.969  51.522  1.00 16.11           O  
ATOM    287  C5*   T A  15      18.333  13.941  52.306  1.00 16.89           C  
ATOM    288  C4*   T A  15      17.356  15.068  52.600  1.00 17.64           C  
ATOM    289  O4*   T A  15      17.284  15.948  51.465  1.00 16.04           O  
ATOM    290  C3*   T A  15      15.900  14.641  52.820  1.00 18.70           C  
ATOM    291  O3*   T A  15      15.485  14.805  54.211  1.00 20.86           O  
ATOM    292  C2*   T A  15      15.098  15.525  51.862  1.00 17.10           C  
ATOM    293  C1*   T A  15      16.090  16.642  51.605  1.00 15.01           C  
ATOM    294  N1    T A  15      15.851  17.305  50.368  1.00 12.81           N  
ATOM    295  C2    T A  15      15.608  18.638  50.404  1.00 14.09           C  
ATOM    296  O2    T A  15      15.601  19.249  51.445  1.00 17.53           O  
ATOM    297  N3    T A  15      15.362  19.227  49.197  1.00 12.75           N  
ATOM    298  C4    T A  15      15.339  18.578  47.982  1.00 14.02           C  
ATOM    299  O4    T A  15      15.098  19.189  46.933  1.00 15.52           O  
ATOM    300  C5    T A  15      15.620  17.174  48.053  1.00 14.02           C  
ATOM    301  C5M   T A  15      15.672  16.363  46.810  1.00 15.37           C  
ATOM    302  C6    T A  15      15.855  16.605  49.223  1.00 12.77           C  
ATOM    303  P     A A  16      14.219  13.976  54.774  1.00 20.38           P  
ATOM    304  O1P   A A  16      14.745  13.060  55.815  1.00 20.67           O  
ATOM    305  O2P   A A  16      13.381  13.465  53.646  1.00 18.01           O  
ATOM    306  O5*   A A  16      13.364  15.101  55.489  1.00 20.84           O  
ATOM    307  C5*   A A  16      13.898  16.374  55.772  1.00 19.84           C  
ATOM    308  C4*   A A  16      12.719  17.330  55.784  1.00 18.22           C  
ATOM    309  O4*   A A  16      12.768  18.113  54.555  1.00 17.31           O  
ATOM    310  C3*   A A  16      11.377  16.591  55.777  1.00 17.35           C  
ATOM    311  O3*   A A  16      10.342  17.419  56.364  1.00 18.14           O  
ATOM    312  C2*   A A  16      11.208  16.364  54.282  1.00 15.86           C  
ATOM    313  C1*   A A  16      11.646  17.751  53.809  1.00 15.94           C  
ATOM    314  N9    A A  16      11.866  17.877  52.386  1.00 14.99           N  
ATOM    315  C8    A A  16      12.023  16.859  51.499  1.00 14.79           C  
ATOM    316  N7    A A  16      12.019  17.237  50.242  1.00 14.74           N  
ATOM    317  C5    A A  16      11.843  18.612  50.324  1.00 14.73           C  
ATOM    318  C6    A A  16      11.799  19.639  49.357  1.00 14.08           C  
ATOM    319  N6    A A  16      11.880  19.468  48.037  1.00 13.11           N  
ATOM    320  N1    A A  16      11.617  20.883  49.810  1.00 14.98           N  
ATOM    321  C2    A A  16      11.502  21.109  51.122  1.00 15.39           C  
ATOM    322  N3    A A  16      11.570  20.249  52.124  1.00 15.66           N  
ATOM    323  C4    A A  16      11.735  19.006  51.645  1.00 15.13           C  
ATOM    324  P     C A  17       8.995  16.909  57.115  1.00 16.82           P  
ATOM    325  O1P   C A  17       9.269  17.197  58.546  1.00 13.07           O  
ATOM    326  O2P   C A  17       8.589  15.569  56.594  1.00 19.40           O  
ATOM    327  O5*   C A  17       7.890  17.869  56.479  1.00 14.55           O  
ATOM    328  C5*   C A  17       8.185  19.247  56.551  1.00 14.72           C  
ATOM    329  C4*   C A  17       7.463  20.009  55.474  1.00 14.64           C  
ATOM    330  O4*   C A  17       8.177  19.792  54.243  1.00 15.59           O  
ATOM    331  C3*   C A  17       6.051  19.519  55.229  1.00 13.47           C  
ATOM    332  O3*   C A  17       5.093  20.442  55.680  1.00 11.81           O  
ATOM    333  C2*   C A  17       5.975  19.435  53.722  1.00 14.42           C  
ATOM    334  C1*   C A  17       7.266  20.054  53.218  1.00 14.84           C  
ATOM    335  N1    C A  17       7.683  19.333  51.991  1.00 14.29           N  
ATOM    336  C2    C A  17       8.004  20.066  50.870  1.00 16.51           C  
ATOM    337  O2    C A  17       7.987  21.313  50.907  1.00 18.88           O  
ATOM    338  N3    C A  17       8.334  19.383  49.754  1.00 15.38           N  
ATOM    339  C4    C A  17       8.311  18.068  49.736  1.00 13.46           C  
ATOM    340  N4    C A  17       8.607  17.456  48.578  1.00 14.51           N  
ATOM    341  C5    C A  17       7.994  17.325  50.886  1.00 11.22           C  
ATOM    342  C6    C A  17       7.659  17.990  51.946  1.00 11.74           C  
ATOM    343  P     C A  18       3.549  20.444  55.204  1.00 14.84           P  
ATOM    344  O1P   C A  18       2.868  21.280  56.162  1.00 17.84           O  
ATOM    345  O2P   C A  18       3.028  19.077  54.979  1.00 17.60           O  
ATOM    346  O5*   C A  18       3.398  21.176  53.807  1.00 15.37           O  
ATOM    347  C5*   C A  18       3.585  22.555  53.687  1.00 14.28           C  
ATOM    348  C4*   C A  18       3.348  23.035  52.271  1.00 11.95           C  
ATOM    349  O4*   C A  18       4.402  22.624  51.403  1.00 12.78           O  
ATOM    350  C3*   C A  18       2.123  22.508  51.612  1.00  8.73           C  
ATOM    351  O3*   C A  18       1.108  23.244  52.105  1.00  7.02           O  
ATOM    352  C2*   C A  18       2.445  22.838  50.169  1.00  9.26           C  
ATOM    353  C1*   C A  18       3.891  22.403  50.118  1.00 11.48           C  
ATOM    354  N1    C A  18       4.198  20.999  49.777  1.00 12.91           N  
ATOM    355  C2    C A  18       4.217  20.639  48.446  1.00 14.63           C  
ATOM    356  O2    C A  18       3.879  21.452  47.590  1.00 14.72           O  
ATOM    357  N3    C A  18       4.559  19.376  48.133  1.00 15.85           N  
ATOM    358  C4    C A  18       4.878  18.488  49.067  1.00 14.89           C  
ATOM    359  N4    C A  18       5.191  17.256  48.666  1.00 14.45           N  
ATOM    360  C5    C A  18       4.891  18.841  50.430  1.00 13.98           C  
ATOM    361  C6    C A  18       4.559  20.098  50.720  1.00 13.18           C  
ATOM    362  P     T A  19      -0.383  23.037  51.626  1.00 14.12           P  
ATOM    363  O1P   T A  19      -1.152  24.171  52.180  1.00 17.63           O  
ATOM    364  O2P   T A  19      -0.911  21.663  51.845  1.00 11.31           O  
ATOM    365  O5*   T A  19      -0.204  23.251  50.059  1.00 16.48           O  
ATOM    366  C5*   T A  19      -0.537  24.469  49.433  1.00 15.66           C  
ATOM    367  C4*   T A  19      -0.692  24.231  47.958  1.00 13.87           C  
ATOM    368  O4*   T A  19       0.142  23.107  47.632  1.00 14.14           O  
ATOM    369  C3*   T A  19      -2.088  23.868  47.514  1.00 12.00           C  
ATOM    370  O3*   T A  19      -2.319  24.527  46.362  1.00 12.38           O  
ATOM    371  C2*   T A  19      -2.052  22.355  47.322  1.00 11.89           C  
ATOM    372  C1*   T A  19      -0.614  22.158  46.930  1.00 13.56           C  
ATOM    373  N1    T A  19       0.054  20.856  47.143  1.00 14.59           N  
ATOM    374  C2    T A  19       0.660  20.381  46.022  1.00 15.03           C  
ATOM    375  O2    T A  19       0.541  20.927  44.930  1.00 17.39           O  
ATOM    376  N3    T A  19       1.377  19.249  46.202  1.00 13.03           N  
ATOM    377  C4    T A  19       1.563  18.571  47.376  1.00 15.06           C  
ATOM    378  O4    T A  19       2.232  17.547  47.377  1.00 19.47           O  
ATOM    379  C5    T A  19       0.938  19.130  48.534  1.00 12.51           C  
ATOM    380  C5M   T A  19       1.118  18.479  49.867  1.00  9.49           C  
ATOM    381  C6    T A  19       0.236  20.253  48.370  1.00 14.07           C  
ATOM    382  P     A A  20      -3.790  24.558  45.761  1.00 17.01           P  
ATOM    383  O1P   A A  20      -3.853  25.786  44.944  1.00 17.17           O  
ATOM    384  O2P   A A  20      -4.799  24.328  46.810  1.00 16.04           O  
ATOM    385  O5*   A A  20      -3.787  23.255  44.808  1.00 17.38           O  
ATOM    386  C5*   A A  20      -2.935  23.117  43.656  1.00 15.74           C  
ATOM    387  C4*   A A  20      -3.257  21.870  42.843  1.00 15.13           C  
ATOM    388  O4*   A A  20      -2.357  20.816  43.256  1.00 15.69           O  
ATOM    389  C3*   A A  20      -4.646  21.308  43.022  1.00 15.33           C  
ATOM    390  O3*   A A  20      -5.460  21.717  41.957  1.00 17.95           O  
ATOM    391  C2*   A A  20      -4.487  19.786  43.057  1.00 14.46           C  
ATOM    392  C1*   A A  20      -3.004  19.554  43.246  1.00 14.72           C  
ATOM    393  N9    A A  20      -2.675  18.867  44.474  1.00 14.14           N  
ATOM    394  C8    A A  20      -3.069  19.175  45.733  1.00 14.92           C  
ATOM    395  N7    A A  20      -2.537  18.403  46.643  1.00 15.11           N  
ATOM    396  C5    A A  20      -1.747  17.537  45.916  1.00 13.53           C  
ATOM    397  C6    A A  20      -0.936  16.451  46.275  1.00 12.21           C  
ATOM    398  N6    A A  20      -0.742  16.026  47.520  1.00 11.53           N  
ATOM    399  N1    A A  20      -0.311  15.809  45.291  1.00 11.94           N  
ATOM    400  C2    A A  20      -0.480  16.236  44.033  1.00 12.03           C  
ATOM    401  N3    A A  20      -1.215  17.234  43.564  1.00 12.26           N  
ATOM    402  C4    A A  20      -1.826  17.831  44.581  1.00 13.19           C  
ATOM    403  P     A A  21      -6.663  20.828  41.315  1.00 21.16           P  
ATOM    404  O1P   A A  21      -7.719  21.724  40.772  1.00 20.96           O  
ATOM    405  O2P   A A  21      -7.122  19.774  42.279  1.00 22.18           O  
ATOM    406  O5*   A A  21      -5.897  20.132  40.075  1.00 19.99           O  
ATOM    407  C5*   A A  21      -6.353  18.812  39.749  1.00 19.08           C  
ATOM    408  C4*   A A  21      -5.203  17.835  39.556  1.00 17.88           C  
ATOM    409  O4*   A A  21      -4.563  17.586  40.853  1.00 17.01           O  
ATOM    410  C3*   A A  21      -5.725  16.483  39.076  1.00 17.84           C  
ATOM    411  O3*   A A  21      -4.727  15.795  38.325  1.00 18.11           O  
ATOM    412  C2*   A A  21      -5.980  15.819  40.419  1.00 17.45           C  
ATOM    413  C1*   A A  21      -4.699  16.228  41.139  1.00 16.57           C  
ATOM    414  N9    A A  21      -4.636  15.912  42.557  1.00 15.60           N  
ATOM    415  C8    A A  21      -5.354  16.415  43.618  1.00 14.82           C  
ATOM    416  N7    A A  21      -5.090  15.845  44.792  1.00 14.28           N  
ATOM    417  C5    A A  21      -4.159  14.877  44.454  1.00 15.13           C  
ATOM    418  C6    A A  21      -3.436  13.915  45.198  1.00 15.49           C  
ATOM    419  N6    A A  21      -3.573  13.762  46.507  1.00 14.79           N  
ATOM    420  N1    A A  21      -2.548  13.116  44.550  1.00 16.16           N  
ATOM    421  C2    A A  21      -2.408  13.268  43.230  1.00 16.59           C  
ATOM    422  N3    A A  21      -3.030  14.123  42.412  1.00 16.57           N  
ATOM    423  C4    A A  21      -3.887  14.907  43.088  1.00 15.99           C  
TER     424        A A  21 
ATOM    425  O5*   A B  22      -2.227   5.671  54.417  1.00 19.50           O  
ATOM    426  C5*   A B  22      -1.390   6.326  53.458  1.00 18.08           C  
ATOM    427  C4*   A B  22      -1.617   5.788  52.063  1.00 16.20           C  
ATOM    428  O4*   A B  22      -2.988   5.981  51.646  1.00 14.02           O  
ATOM    429  C3*   A B  22      -0.760   6.442  50.983  1.00 17.72           C  
ATOM    430  O3*   A B  22       0.501   5.734  50.924  1.00 20.74           O  
ATOM    431  C2*   A B  22      -1.629   6.275  49.727  1.00 15.20           C  
ATOM    432  C1*   A B  22      -2.997   6.513  50.341  1.00 14.08           C  
ATOM    433  N9    A B  22      -3.435   7.920  50.357  1.00 13.94           N  
ATOM    434  C8    A B  22      -3.639   8.805  51.403  1.00 11.40           C  
ATOM    435  N7    A B  22      -4.142   9.958  51.022  1.00 10.13           N  
ATOM    436  C5    A B  22      -4.228   9.836  49.650  1.00 13.78           C  
ATOM    437  C6    A B  22      -4.628  10.698  48.613  1.00 17.13           C  
ATOM    438  N6    A B  22      -5.080  11.931  48.799  1.00 18.03           N  
ATOM    439  N1    A B  22      -4.572  10.246  47.338  1.00 18.82           N  
ATOM    440  C2    A B  22      -4.156   8.991  47.104  1.00 19.08           C  
ATOM    441  N3    A B  22      -3.758   8.083  47.989  1.00 18.04           N  
ATOM    442  C4    A B  22      -3.808   8.592  49.238  1.00 15.44           C  
ATOM    443  P     T B  23       1.787   6.127  50.023  1.00 21.36           P  
ATOM    444  O1P   T B  23       2.658   4.927  49.844  1.00 23.89           O  
ATOM    445  O2P   T B  23       2.417   7.313  50.692  1.00 20.28           O  
ATOM    446  O5*   T B  23       1.120   6.403  48.562  1.00 17.37           O  
ATOM    447  C5*   T B  23       0.660   5.364  47.658  1.00 15.86           C  
ATOM    448  C4*   T B  23       0.667   5.904  46.235  1.00 15.01           C  
ATOM    449  O4*   T B  23      -0.347   6.942  46.103  1.00 14.57           O  
ATOM    450  C3*   T B  23       1.987   6.614  45.901  1.00 17.43           C  
ATOM    451  O3*   T B  23       2.318   6.632  44.492  1.00 17.79           O  
ATOM    452  C2*   T B  23       1.715   8.025  46.377  1.00 15.55           C  
ATOM    453  C1*   T B  23       0.290   8.205  45.860  1.00 14.75           C  
ATOM    454  N1    T B  23      -0.348   9.368  46.595  1.00 12.40           N  
ATOM    455  C2    T B  23      -1.198  10.197  45.940  1.00 11.40           C  
ATOM    456  O2    T B  23      -1.520  10.020  44.790  1.00 12.71           O  
ATOM    457  N3    T B  23      -1.665  11.229  46.688  1.00  9.71           N  
ATOM    458  C4    T B  23      -1.360  11.500  47.993  1.00 10.63           C  
ATOM    459  O4    T B  23      -1.844  12.450  48.563  1.00 12.20           O  
ATOM    460  C5    T B  23      -0.451  10.617  48.614  1.00 10.66           C  
ATOM    461  C5M   T B  23      -0.052  10.832  50.037  1.00 10.31           C  
ATOM    462  C6    T B  23       0.033   9.632  47.884  1.00 11.60           C  
ATOM    463  P     T B  24       3.858   6.832  44.092  1.00 16.99           P  
ATOM    464  O1P   T B  24       4.353   5.547  43.558  1.00 18.97           O  
ATOM    465  O2P   T B  24       4.599   7.414  45.241  1.00 16.40           O  
ATOM    466  O5*   T B  24       3.752   7.863  42.892  1.00 14.79           O  
ATOM    467  C5*   T B  24       2.555   7.913  42.129  1.00 16.26           C  
ATOM    468  C4*   T B  24       2.571   9.268  41.436  1.00 18.08           C  
ATOM    469  O4*   T B  24       1.706  10.245  42.123  1.00 17.44           O  
ATOM    470  C3*   T B  24       3.996   9.837  41.522  1.00 20.68           C  
ATOM    471  O3*   T B  24       4.357  10.534  40.318  1.00 23.00           O  
ATOM    472  C2*   T B  24       3.941  10.757  42.730  1.00 17.79           C  
ATOM    473  C1*   T B  24       2.525  11.313  42.575  1.00 15.32           C  
ATOM    474  N1    T B  24       2.063  11.920  43.831  1.00 10.52           N  
ATOM    475  C2    T B  24       1.241  12.982  43.731  1.00 10.64           C  
ATOM    476  O2    T B  24       0.796  13.340  42.671  1.00 12.98           O  
ATOM    477  N3    T B  24       0.886  13.535  44.913  1.00  9.98           N  
ATOM    478  C4    T B  24       1.321  13.167  46.161  1.00 11.64           C  
ATOM    479  O4    T B  24       0.936  13.799  47.134  1.00 14.75           O  
ATOM    480  C5    T B  24       2.228  12.051  46.201  1.00 10.14           C  
ATOM    481  C5M   T B  24       2.766  11.527  47.502  1.00  9.83           C  
ATOM    482  C6    T B  24       2.572  11.510  45.036  1.00  9.48           C  
ATOM    483  P     A B  25       5.896  10.565  39.796  1.00 22.20           P  
ATOM    484  O1P   A B  25       6.027   9.501  38.719  1.00 22.05           O  
ATOM    485  O2P   A B  25       6.792  10.579  41.009  1.00 18.71           O  
ATOM    486  O5*   A B  25       5.952  12.022  39.091  1.00 20.93           O  
ATOM    487  C5*   A B  25       4.764  12.530  38.477  1.00 19.86           C  
ATOM    488  C4*   A B  25       4.809  14.049  38.380  1.00 17.20           C  
ATOM    489  O4*   A B  25       4.071  14.622  39.478  1.00 16.03           O  
ATOM    490  C3*   A B  25       6.223  14.596  38.518  1.00 18.42           C  
ATOM    491  O3*   A B  25       6.275  15.920  37.953  1.00 20.17           O  
ATOM    492  C2*   A B  25       6.365  14.618  40.018  1.00 15.38           C  
ATOM    493  C1*   A B  25       5.027  15.255  40.288  1.00 14.80           C  
ATOM    494  N9    A B  25       4.728  15.210  41.683  1.00 13.88           N  
ATOM    495  C8    A B  25       5.317  14.376  42.568  1.00 14.30           C  
ATOM    496  N7    A B  25       4.958  14.594  43.803  1.00 14.50           N  
ATOM    497  C5    A B  25       4.099  15.671  43.693  1.00 13.83           C  
ATOM    498  C6    A B  25       3.417  16.414  44.650  1.00 13.23           C  
ATOM    499  N6    A B  25       3.478  16.161  45.956  1.00 12.16           N  
ATOM    500  N1    A B  25       2.692  17.446  44.216  1.00 13.46           N  
ATOM    501  C2    A B  25       2.652  17.701  42.916  1.00 13.15           C  
ATOM    502  N3    A B  25       3.239  17.075  41.924  1.00 12.95           N  
ATOM    503  C4    A B  25       3.968  16.075  42.397  1.00 13.39           C  
ATOM    504  P     G B  26       7.403  16.427  36.896  1.00 19.83           P  
ATOM    505  O1P   G B  26       6.740  16.410  35.550  1.00 18.26           O  
ATOM    506  O2P   G B  26       8.738  15.814  37.214  1.00 18.40           O  
ATOM    507  O5*   G B  26       7.521  17.963  37.282  1.00 19.00           O  
ATOM    508  C5*   G B  26       6.363  18.801  37.133  1.00 17.60           C  
ATOM    509  C4*   G B  26       6.513  19.887  38.166  1.00 16.61           C  
ATOM    510  O4*   G B  26       6.049  19.341  39.437  1.00 17.89           O  
ATOM    511  C3*   G B  26       7.980  20.289  38.401  1.00 14.86           C  
ATOM    512  O3*   G B  26       7.945  21.553  38.973  1.00 14.59           O  
ATOM    513  C2*   G B  26       8.454  19.298  39.458  1.00 14.45           C  
ATOM    514  C1*   G B  26       7.181  19.336  40.327  1.00 17.41           C  
ATOM    515  N9    G B  26       7.176  18.443  41.503  1.00 17.90           N  
ATOM    516  C8    G B  26       7.921  17.294  41.665  1.00 19.63           C  
ATOM    517  N7    G B  26       7.857  16.774  42.857  1.00 19.44           N  
ATOM    518  C5    G B  26       7.040  17.648  43.555  1.00 18.19           C  
ATOM    519  C6    G B  26       6.627  17.578  44.896  1.00 16.68           C  
ATOM    520  O6    G B  26       6.898  16.722  45.759  1.00 15.09           O  
ATOM    521  N1    G B  26       5.790  18.627  45.191  1.00 17.17           N  
ATOM    522  C2    G B  26       5.405  19.623  44.329  1.00 17.28           C  
ATOM    523  N2    G B  26       4.601  20.565  44.847  1.00 17.04           N  
ATOM    524  N3    G B  26       5.794  19.705  43.064  1.00 17.58           N  
ATOM    525  C4    G B  26       6.617  18.687  42.746  1.00 18.20           C  
ATOM    526  P     G B  27       8.968  22.701  38.648  1.00 14.76           P  
ATOM    527  O1P   G B  27       8.431  23.176  37.350  1.00 15.50           O  
ATOM    528  O2P   G B  27      10.398  22.323  38.865  1.00 16.62           O  
ATOM    529  O5*   G B  27       8.722  23.703  39.825  1.00 10.99           O  
ATOM    530  C5*   G B  27       7.449  24.179  39.951  1.00 12.00           C  
ATOM    531  C4*   G B  27       7.405  24.759  41.329  1.00 13.81           C  
ATOM    532  O4*   G B  27       7.026  23.673  42.185  1.00 15.15           O  
ATOM    533  C3*   G B  27       8.792  25.192  41.783  1.00 14.41           C  
ATOM    534  O3*   G B  27       8.910  26.596  41.690  1.00 14.21           O  
ATOM    535  C2*   G B  27       8.904  24.712  43.218  1.00 14.67           C  
ATOM    536  C1*   G B  27       7.690  23.816  43.412  1.00 14.94           C  
ATOM    537  N9    G B  27       8.174  22.533  43.792  1.00 14.41           N  
ATOM    538  C8    G B  27       8.763  21.600  43.012  1.00 14.63           C  
ATOM    539  N7    G B  27       9.152  20.564  43.688  1.00 15.19           N  
ATOM    540  C5    G B  27       8.829  20.855  45.004  1.00 15.29           C  
ATOM    541  C6    G B  27       9.048  20.116  46.199  1.00 15.48           C  
ATOM    542  O6    G B  27       9.571  19.007  46.359  1.00 16.93           O  
ATOM    543  N1    G B  27       8.588  20.788  47.309  1.00 14.72           N  
ATOM    544  C2    G B  27       7.955  21.996  47.271  1.00 15.75           C  
ATOM    545  N2    G B  27       7.554  22.433  48.470  1.00 17.40           N  
ATOM    546  N3    G B  27       7.729  22.709  46.162  1.00 15.04           N  
ATOM    547  C4    G B  27       8.221  22.080  45.075  1.00 14.74           C  
ATOM    548  P     T B  28      10.093  27.366  42.374  1.00 15.06           P  
ATOM    549  O1P   T B  28       9.983  28.782  41.967  1.00 14.00           O  
ATOM    550  O2P   T B  28      11.355  26.593  42.275  1.00 13.89           O  
ATOM    551  O5*   T B  28       9.677  27.251  43.886  1.00 16.82           O  
ATOM    552  C5*   T B  28       8.943  28.266  44.477  1.00 15.85           C  
ATOM    553  C4*   T B  28       9.228  28.086  45.923  1.00 13.79           C  
ATOM    554  O4*   T B  28       9.390  26.679  46.056  1.00 14.04           O  
ATOM    555  C3*   T B  28      10.564  28.649  46.346  1.00 11.48           C  
ATOM    556  O3*   T B  28      10.215  29.614  47.184  1.00 10.96           O  
ATOM    557  C2*   T B  28      11.298  27.523  47.056  1.00 11.07           C  
ATOM    558  C1*   T B  28      10.252  26.432  47.124  1.00 12.26           C  
ATOM    559  N1    T B  28      10.789  25.143  46.836  1.00 12.18           N  
ATOM    560  C2    T B  28      10.945  24.265  47.871  1.00 12.66           C  
ATOM    561  O2    T B  28      10.668  24.501  49.008  1.00 14.39           O  
ATOM    562  N3    T B  28      11.476  23.072  47.534  1.00 12.25           N  
ATOM    563  C4    T B  28      11.816  22.657  46.273  1.00 12.96           C  
ATOM    564  O4    T B  28      12.262  21.550  46.121  1.00 14.12           O  
ATOM    565  C5    T B  28      11.583  23.588  45.212  1.00 13.33           C  
ATOM    566  C5M   T B  28      11.907  23.157  43.810  1.00 13.12           C  
ATOM    567  C6    T B  28      11.074  24.797  45.537  1.00 12.63           C  
ATOM    568  P     A B  29      11.202  30.442  48.082  1.00 15.53           P  
ATOM    569  O1P   A B  29      10.225  31.126  48.945  1.00 19.07           O  
ATOM    570  O2P   A B  29      12.142  31.244  47.295  1.00 15.41           O  
ATOM    571  O5*   A B  29      12.016  29.398  48.959  1.00 15.30           O  
ATOM    572  C5*   A B  29      11.480  29.337  50.273  1.00 14.82           C  
ATOM    573  C4*   A B  29      12.327  28.599  51.268  1.00 14.67           C  
ATOM    574  O4*   A B  29      12.437  27.201  50.916  1.00 15.08           O  
ATOM    575  C3*   A B  29      13.734  29.094  51.403  1.00 14.76           C  
ATOM    576  O3*   A B  29      14.103  28.764  52.675  1.00 15.81           O  
ATOM    577  C2*   A B  29      14.443  28.149  50.464  1.00 14.25           C  
ATOM    578  C1*   A B  29      13.792  26.846  50.849  1.00 13.89           C  
ATOM    579  N9    A B  29      13.968  25.878  49.798  1.00 12.65           N  
ATOM    580  C8    A B  29      13.899  26.182  48.480  1.00 12.32           C  
ATOM    581  N7    A B  29      14.111  25.155  47.708  1.00 13.37           N  
ATOM    582  C5    A B  29      14.349  24.112  48.591  1.00 14.76           C  
ATOM    583  C6    A B  29      14.671  22.752  48.391  1.00 16.89           C  
ATOM    584  N6    A B  29      14.773  22.186  47.181  1.00 17.76           N  
ATOM    585  N1    A B  29      14.875  21.981  49.481  1.00 17.75           N  
ATOM    586  C2    A B  29      14.755  22.556  50.682  1.00 17.08           C  
ATOM    587  N3    A B  29      14.444  23.826  50.984  1.00 15.62           N  
ATOM    588  C4    A B  29      14.265  24.551  49.884  1.00 13.95           C  
ATOM    589  P     A B  30      15.237  29.540  53.459  1.00 16.23           P  
ATOM    590  O1P   A B  30      14.569  30.071  54.671  1.00 16.32           O  
ATOM    591  O2P   A B  30      15.979  30.379  52.507  1.00 14.60           O  
ATOM    592  O5*   A B  30      16.152  28.317  53.864  1.00 17.61           O  
ATOM    593  C5*   A B  30      15.504  27.241  54.547  1.00 17.12           C  
ATOM    594  C4*   A B  30      16.458  26.077  54.640  1.00 16.52           C  
ATOM    595  O4*   A B  30      16.417  25.415  53.378  1.00 17.12           O  
ATOM    596  C3*   A B  30      17.925  26.440  54.814  1.00 16.09           C  
ATOM    597  O3*   A B  30      18.431  25.688  55.853  1.00 16.70           O  
ATOM    598  C2*   A B  30      18.606  26.056  53.503  1.00 16.13           C  
ATOM    599  C1*   A B  30      17.709  24.918  53.085  1.00 17.20           C  
ATOM    600  N9    A B  30      17.728  24.651  51.654  1.00 18.18           N  
ATOM    601  C8    A B  30      17.398  25.553  50.687  1.00 18.55           C  
ATOM    602  N7    A B  30      17.452  25.069  49.476  1.00 18.26           N  
ATOM    603  C5    A B  30      17.820  23.760  49.657  1.00 17.52           C  
ATOM    604  C6    A B  30      18.079  22.735  48.752  1.00 17.32           C  
ATOM    605  N6    A B  30      17.968  22.849  47.431  1.00 18.62           N  
ATOM    606  N1    A B  30      18.457  21.566  49.248  1.00 15.65           N  
ATOM    607  C2    A B  30      18.569  21.445  50.565  1.00 16.13           C  
ATOM    608  N3    A B  30      18.359  22.327  51.529  1.00 17.01           N  
ATOM    609  C4    A B  30      17.980  23.477  50.994  1.00 17.98           C  
ATOM    610  P     T B  31      19.888  26.090  56.386  1.00 20.45           P  
ATOM    611  O1P   T B  31      19.824  25.777  57.834  1.00 20.43           O  
ATOM    612  O2P   T B  31      20.206  27.474  55.910  1.00 20.11           O  
ATOM    613  O5*   T B  31      20.920  25.069  55.645  1.00 21.69           O  
ATOM    614  C5*   T B  31      20.988  23.746  56.179  1.00 21.05           C  
ATOM    615  C4*   T B  31      21.099  22.650  55.133  1.00 20.72           C  
ATOM    616  O4*   T B  31      20.756  23.107  53.819  1.00 18.43           O  
ATOM    617  C3*   T B  31      22.535  22.191  54.999  1.00 20.11           C  
ATOM    618  O3*   T B  31      22.807  21.178  55.966  1.00 22.14           O  
ATOM    619  C2*   T B  31      22.673  21.699  53.555  1.00 19.01           C  
ATOM    620  C1*   T B  31      21.374  22.203  52.950  1.00 17.24           C  
ATOM    621  N1    T B  31      21.487  22.888  51.757  1.00 14.79           N  
ATOM    622  C2    T B  31      21.475  22.090  50.705  1.00 12.97           C  
ATOM    623  O2    T B  31      21.492  20.902  50.851  1.00 12.02           O  
ATOM    624  N3    T B  31      21.473  22.727  49.519  1.00 13.74           N  
ATOM    625  C4    T B  31      21.505  24.089  49.329  1.00 15.34           C  
ATOM    626  O4    T B  31      21.534  24.519  48.170  1.00 15.39           O  
ATOM    627  C5    T B  31      21.518  24.887  50.534  1.00 17.01           C  
ATOM    628  C5M   T B  31      21.495  26.387  50.495  1.00 18.43           C  
ATOM    629  C6    T B  31      21.506  24.247  51.700  1.00 15.79           C  
ATOM    630  P     T B  32      24.378  21.135  56.317  1.00 24.12           P  
ATOM    631  O1P   T B  32      24.461  21.217  57.816  1.00 24.17           O  
ATOM    632  O2P   T B  32      25.079  22.153  55.468  1.00 26.24           O  
ATOM    633  O5*   T B  32      24.871  19.699  55.746  1.00 21.74           O  
ATOM    634  C5*   T B  32      23.902  18.862  55.063  1.00 21.31           C  
ATOM    635  C4*   T B  32      24.587  18.140  53.923  1.00 21.47           C  
ATOM    636  O4*   T B  32      24.345  18.816  52.647  1.00 21.66           O  
ATOM    637  C3*   T B  32      26.109  18.155  54.071  1.00 22.04           C  
ATOM    638  O3*   T B  32      26.633  17.182  53.197  1.00 21.57           O  
ATOM    639  C2*   T B  32      26.435  19.528  53.499  1.00 20.66           C  
ATOM    640  C1*   T B  32      25.586  19.413  52.238  1.00 20.70           C  
ATOM    641  N1    T B  32      25.391  20.701  51.513  1.00 16.56           N  
ATOM    642  C2    T B  32      25.220  20.588  50.147  1.00 16.03           C  
ATOM    643  O2    T B  32      25.202  19.520  49.541  1.00 15.94           O  
ATOM    644  N3    T B  32      25.063  21.773  49.495  1.00 15.39           N  
ATOM    645  C4    T B  32      25.056  23.012  50.062  1.00 15.87           C  
ATOM    646  O4    T B  32      24.908  23.994  49.363  1.00 17.21           O  
ATOM    647  C5    T B  32      25.269  23.062  51.465  1.00 15.37           C  
ATOM    648  C5M   T B  32      25.223  24.404  52.097  1.00 15.80           C  
ATOM    649  C6    T B  32      25.453  21.924  52.145  1.00 15.28           C  
ATOM    650  P     A B  33      27.842  16.286  53.698  1.00 20.97           P  
ATOM    651  O1P   A B  33      27.204  14.962  54.020  1.00 20.09           O  
ATOM    652  O2P   A B  33      28.639  17.090  54.668  1.00 18.99           O  
ATOM    653  O5*   A B  33      28.707  16.151  52.349  1.00 20.90           O  
ATOM    654  C5*   A B  33      27.944  15.581  51.282  1.00 20.32           C  
ATOM    655  C4*   A B  33      28.653  15.677  49.952  1.00 19.33           C  
ATOM    656  O4*   A B  33      28.416  16.974  49.332  1.00 19.03           O  
ATOM    657  C3*   A B  33      30.158  15.576  50.019  1.00 19.05           C  
ATOM    658  O3*   A B  33      30.533  15.214  48.711  1.00 19.89           O  
ATOM    659  C2*   A B  33      30.539  17.034  50.325  1.00 17.78           C  
ATOM    660  C1*   A B  33      29.593  17.743  49.364  1.00 17.03           C  
ATOM    661  N9    A B  33      29.311  19.173  49.567  1.00 14.35           N  
ATOM    662  C8    A B  33      29.341  19.936  50.711  1.00 13.13           C  
ATOM    663  N7    A B  33      29.074  21.219  50.524  1.00 11.87           N  
ATOM    664  C5    A B  33      28.867  21.280  49.169  1.00 13.12           C  
ATOM    665  C6    A B  33      28.535  22.337  48.331  1.00 16.30           C  
ATOM    666  N6    A B  33      28.419  23.577  48.804  1.00 18.93           N  
ATOM    667  N1    A B  33      28.373  22.089  47.013  1.00 16.18           N  
ATOM    668  C2    A B  33      28.570  20.828  46.594  1.00 14.94           C  
ATOM    669  N3    A B  33      28.877  19.739  47.298  1.00 13.14           N  
ATOM    670  C4    A B  33      29.006  20.050  48.580  1.00 13.01           C  
ATOM    671  P     C B  34      31.961  14.590  48.379  1.00 21.58           P  
ATOM    672  O1P   C B  34      31.706  13.192  47.892  1.00 22.21           O  
ATOM    673  O2P   C B  34      32.891  14.890  49.518  1.00 21.50           O  
ATOM    674  O5*   C B  34      32.464  15.521  47.184  1.00 20.78           O  
ATOM    675  C5*   C B  34      31.622  15.929  46.123  1.00 20.85           C  
ATOM    676  C4*   C B  34      32.424  16.922  45.310  1.00 19.43           C  
ATOM    677  O4*   C B  34      32.091  18.270  45.761  1.00 19.03           O  
ATOM    678  C3*   C B  34      33.926  16.790  45.580  1.00 22.51           C  
ATOM    679  O3*   C B  34      34.688  17.179  44.390  1.00 23.26           O  
ATOM    680  C2*   C B  34      34.120  17.720  46.792  1.00 19.86           C  
ATOM    681  C1*   C B  34      33.244  18.874  46.317  1.00 19.29           C  
ATOM    682  N1    C B  34      32.888  20.029  47.245  1.00 18.06           N  
ATOM    683  C2    C B  34      32.275  21.153  46.612  1.00 20.46           C  
ATOM    684  O2    C B  34      32.074  21.147  45.380  1.00 23.07           O  
ATOM    685  N3    C B  34      31.913  22.236  47.344  1.00 17.84           N  
ATOM    686  C4    C B  34      32.145  22.233  48.656  1.00 16.27           C  
ATOM    687  N4    C B  34      31.784  23.348  49.305  1.00 14.95           N  
ATOM    688  C5    C B  34      32.780  21.114  49.329  1.00 15.77           C  
ATOM    689  C6    C B  34      33.143  20.044  48.596  1.00 16.57           C  
ATOM    690  P     A B  35      35.176  16.045  43.338  1.00 22.81           P  
ATOM    691  O1P   A B  35      34.527  14.772  43.772  1.00 20.38           O  
ATOM    692  O2P   A B  35      36.656  16.203  43.324  1.00 24.78           O  
ATOM    693  O5*   A B  35      34.675  16.431  41.834  1.00 21.09           O  
ATOM    694  C5*   A B  35      33.911  17.612  41.480  1.00 20.56           C  
ATOM    695  C4*   A B  35      34.706  18.926  41.326  1.00 22.67           C  
ATOM    696  O4*   A B  35      34.682  19.709  42.547  1.00 21.78           O  
ATOM    697  C3*   A B  35      36.153  18.963  40.770  1.00 20.81           C  
ATOM    698  O3*   A B  35      36.194  19.809  39.509  1.00 21.82           O  
ATOM    699  C2*   A B  35      36.944  19.548  41.960  1.00 21.77           C  
ATOM    700  C1*   A B  35      35.892  20.467  42.611  1.00 22.24           C  
ATOM    701  N9    A B  35      36.078  20.792  44.039  1.00 20.49           N  
ATOM    702  C8    A B  35      36.569  19.926  44.978  1.00 21.30           C  
ATOM    703  N7    A B  35      36.590  20.431  46.195  1.00 20.66           N  
ATOM    704  C5    A B  35      36.035  21.682  46.047  1.00 17.93           C  
ATOM    705  C6    A B  35      35.786  22.667  46.979  1.00 15.90           C  
ATOM    706  N6    A B  35      36.115  22.471  48.266  1.00 17.30           N  
ATOM    707  N1    A B  35      35.199  23.804  46.546  1.00 12.18           N  
ATOM    708  C2    A B  35      34.948  23.944  45.252  1.00 12.69           C  
ATOM    709  N3    A B  35      35.162  23.076  44.270  1.00 15.09           N  
ATOM    710  C4    A B  35      35.697  21.934  44.745  1.00 18.39           C  
ATOM    711  P     T B  36      37.499  20.377  38.670  1.00 21.38           P  
ATOM    712  O1P   T B  36      37.109  20.892  37.319  1.00 17.06           O  
ATOM    713  O2P   T B  36      38.554  19.323  38.793  1.00 21.04           O  
ATOM    714  O5*   T B  36      37.972  21.697  39.510  1.00 23.44           O  
ATOM    715  C5*   T B  36      37.088  22.865  39.631  1.00 22.97           C  
ATOM    716  C4*   T B  36      37.688  24.065  40.381  1.00 23.14           C  
ATOM    717  O4*   T B  36      37.830  23.866  41.804  1.00 21.05           O  
ATOM    718  C3*   T B  36      39.063  24.547  39.957  1.00 21.75           C  
ATOM    719  O3*   T B  36      38.865  25.697  39.169  1.00 23.69           O  
ATOM    720  C2*   T B  36      39.806  24.878  41.262  1.00 21.49           C  
ATOM    721  C1*   T B  36      38.686  24.898  42.277  1.00 20.14           C  
ATOM    722  N1    T B  36      38.996  24.375  43.573  1.00 18.89           N  
ATOM    723  C2    T B  36      38.681  25.087  44.738  1.00 19.50           C  
ATOM    724  O2    T B  36      38.337  26.274  44.770  1.00 20.26           O  
ATOM    725  N3    T B  36      38.869  24.363  45.894  1.00 18.95           N  
ATOM    726  C4    T B  36      39.259  23.027  45.970  1.00 20.31           C  
ATOM    727  O4    T B  36      39.366  22.443  47.065  1.00 20.72           O  
ATOM    728  C5    T B  36      39.505  22.381  44.698  1.00 20.87           C  
ATOM    729  C5M   T B  36      39.918  20.934  44.668  1.00 22.42           C  
ATOM    730  C6    T B  36      39.327  23.062  43.578  1.00 19.38           C  
ATOM    731  P     G B  37      40.133  26.249  38.332  1.00 23.73           P  
ATOM    732  O1P   G B  37      39.565  26.729  37.005  1.00 22.84           O  
ATOM    733  O2P   G B  37      41.255  25.233  38.416  1.00 24.57           O  
ATOM    734  O5*   G B  37      40.552  27.516  39.256  1.00 20.23           O  
ATOM    735  C5*   G B  37      39.559  28.537  39.251  1.00 20.80           C  
ATOM    736  C4*   G B  37      40.084  29.729  40.004  1.00 20.23           C  
ATOM    737  O4*   G B  37      40.056  29.436  41.430  1.00 22.22           O  
ATOM    738  C3*   G B  37      41.528  30.070  39.702  1.00 23.75           C  
ATOM    739  O3*   G B  37      41.718  31.450  39.998  1.00 24.06           O  
ATOM    740  C2*   G B  37      42.257  29.213  40.720  1.00 20.77           C  
ATOM    741  C1*   G B  37      41.367  29.382  41.959  1.00 21.83           C  
ATOM    742  N9    G B  37      41.522  28.147  42.697  1.00 18.01           N  
ATOM    743  C8    G B  37      41.950  27.025  42.058  1.00 17.63           C  
ATOM    744  N7    G B  37      42.122  26.019  42.839  1.00 17.32           N  
ATOM    745  C5    G B  37      41.814  26.500  44.094  1.00 16.82           C  
ATOM    746  C6    G B  37      41.850  25.773  45.302  1.00 17.31           C  
ATOM    747  O6    G B  37      42.149  24.561  45.421  1.00 16.80           O  
ATOM    748  N1    G B  37      41.467  26.564  46.394  1.00 17.33           N  
ATOM    749  C2    G B  37      41.112  27.889  46.269  1.00 17.93           C  
ATOM    750  N2    G B  37      40.788  28.476  47.413  1.00 18.78           N  
ATOM    751  N3    G B  37      41.087  28.600  45.119  1.00 17.14           N  
ATOM    752  C4    G B  37      41.444  27.831  44.054  1.00 17.44           C  
ATOM    753  P     G B  38      42.919  32.336  39.341  1.00 24.70           P  
ATOM    754  O1P   G B  38      42.527  32.671  37.913  1.00 22.66           O  
ATOM    755  O2P   G B  38      44.272  31.726  39.679  1.00 24.24           O  
ATOM    756  O5*   G B  38      42.698  33.580  40.309  1.00 24.17           O  
ATOM    757  C5*   G B  38      41.624  33.295  41.231  1.00 22.24           C  
ATOM    758  C4*   G B  38      42.144  33.470  42.638  1.00 22.31           C  
ATOM    759  O4*   G B  38      42.406  32.177  43.213  1.00 19.84           O  
ATOM    760  C3*   G B  38      43.491  34.179  42.692  1.00 19.94           C  
ATOM    761  O3*   G B  38      43.593  34.783  43.948  1.00 23.35           O  
ATOM    762  C2*   G B  38      44.413  32.998  42.678  1.00 19.49           C  
ATOM    763  C1*   G B  38      43.673  32.286  43.774  1.00 18.43           C  
ATOM    764  N9    G B  38      44.168  30.970  43.884  1.00 17.76           N  
ATOM    765  C8    G B  38      44.673  30.216  42.866  1.00 18.61           C  
ATOM    766  N7    G B  38      45.074  29.048  43.284  1.00 18.96           N  
ATOM    767  C5    G B  38      44.817  29.061  44.664  1.00 19.31           C  
ATOM    768  C6    G B  38      45.038  28.051  45.628  1.00 17.70           C  
ATOM    769  O6    G B  38      45.539  26.918  45.462  1.00 19.31           O  
ATOM    770  N1    G B  38      44.656  28.488  46.885  1.00 19.29           N  
ATOM    771  C2    G B  38      44.134  29.724  47.176  1.00 19.36           C  
ATOM    772  N2    G B  38      43.841  29.924  48.477  1.00 21.57           N  
ATOM    773  N3    G B  38      43.905  30.674  46.275  1.00 17.56           N  
ATOM    774  C4    G B  38      44.260  30.257  45.048  1.00 16.45           C  
ATOM    775  P     C B  39      44.578  36.068  44.164  1.00 26.31           P  
ATOM    776  O1P   C B  39      43.663  37.223  44.589  1.00 25.03           O  
ATOM    777  O2P   C B  39      45.534  36.214  42.995  1.00 26.83           O  
ATOM    778  O5*   C B  39      45.365  35.509  45.469  1.00 25.84           O  
ATOM    779  C5*   C B  39      44.333  35.411  46.487  1.00 23.76           C  
ATOM    780  C4*   C B  39      44.919  35.305  47.864  1.00 21.86           C  
ATOM    781  O4*   C B  39      45.314  33.934  48.103  1.00 21.25           O  
ATOM    782  C3*   C B  39      46.113  36.174  48.123  1.00 19.39           C  
ATOM    783  O3*   C B  39      45.878  36.544  49.434  1.00 20.60           O  
ATOM    784  C2*   C B  39      47.296  35.215  47.900  1.00 19.02           C  
ATOM    785  C1*   C B  39      46.707  33.826  48.111  1.00 20.34           C  
ATOM    786  N1    C B  39      47.060  32.722  47.147  1.00 20.33           N  
ATOM    787  C2    C B  39      47.233  31.460  47.736  1.00 18.94           C  
ATOM    788  O2    C B  39      47.130  31.407  48.961  1.00 18.68           O  
ATOM    789  N3    C B  39      47.556  30.372  46.975  1.00 17.21           N  
ATOM    790  C4    C B  39      47.671  30.521  45.655  1.00 16.55           C  
ATOM    791  N4    C B  39      47.992  29.438  44.958  1.00 14.09           N  
ATOM    792  C5    C B  39      47.463  31.789  45.003  1.00 18.85           C  
ATOM    793  C6    C B  39      47.167  32.867  45.780  1.00 20.51           C  
ATOM    794  P     A B  40      46.877  37.306  50.445  1.00 25.50           P  
ATOM    795  O1P   A B  40      45.980  38.277  51.138  1.00 26.83           O  
ATOM    796  O2P   A B  40      48.131  37.754  49.732  1.00 27.67           O  
ATOM    797  O5*   A B  40      47.309  36.174  51.518  1.00 23.42           O  
ATOM    798  C5*   A B  40      47.668  34.842  51.099  1.00 20.52           C  
ATOM    799  C4*   A B  40      48.363  34.257  52.297  1.00 19.45           C  
ATOM    800  O4*   A B  40      49.029  33.010  51.966  1.00 18.89           O  
ATOM    801  C3*   A B  40      49.451  35.177  52.815  1.00 16.21           C  
ATOM    802  O3*   A B  40      49.700  34.830  54.156  1.00 15.80           O  
ATOM    803  C2*   A B  40      50.569  34.806  51.834  1.00 16.71           C  
ATOM    804  C1*   A B  40      50.336  33.314  51.575  1.00 17.42           C  
ATOM    805  N9    A B  40      50.408  32.891  50.195  1.00 17.22           N  
ATOM    806  C8    A B  40      50.105  33.608  49.068  1.00 17.45           C  
ATOM    807  N7    A B  40      50.246  32.919  47.956  1.00 17.69           N  
ATOM    808  C5    A B  40      50.643  31.646  48.405  1.00 17.65           C  
ATOM    809  C6    A B  40      50.988  30.413  47.749  1.00 18.44           C  
ATOM    810  N6    A B  40      50.991  30.242  46.402  1.00 19.42           N  
ATOM    811  N1    A B  40      51.334  29.355  48.538  1.00 16.67           N  
ATOM    812  C2    A B  40      51.343  29.506  49.863  1.00 16.05           C  
ATOM    813  N3    A B  40      51.061  30.596  50.571  1.00 16.30           N  
ATOM    814  C4    A B  40      50.720  31.631  49.782  1.00 17.02           C  
ATOM    815  P     A B  41      50.999  35.305  54.945  1.00 18.03           P  
ATOM    816  O1P   A B  41      50.802  35.007  56.372  1.00 18.40           O  
ATOM    817  O2P   A B  41      51.277  36.664  54.456  1.00 20.31           O  
ATOM    818  O5*   A B  41      52.180  34.318  54.535  1.00 19.79           O  
ATOM    819  C5*   A B  41      52.018  33.048  55.178  1.00 21.00           C  
ATOM    820  C4*   A B  41      53.157  32.083  54.904  1.00 18.80           C  
ATOM    821  O4*   A B  41      53.123  31.743  53.497  1.00 20.22           O  
ATOM    822  C3*   A B  41      54.554  32.621  55.220  1.00 19.03           C  
ATOM    823  O3*   A B  41      55.321  31.579  55.800  1.00 17.88           O  
ATOM    824  C2*   A B  41      55.082  33.135  53.869  1.00 17.44           C  
ATOM    825  C1*   A B  41      54.308  32.236  52.916  1.00 18.20           C  
ATOM    826  N9    A B  41      54.092  32.539  51.518  1.00 16.29           N  
ATOM    827  C8    A B  41      53.498  33.594  50.862  1.00 15.02           C  
ATOM    828  N7    A B  41      53.444  33.400  49.550  1.00 14.30           N  
ATOM    829  C5    A B  41      53.988  32.109  49.377  1.00 14.72           C  
ATOM    830  C6    A B  41      54.242  31.243  48.290  1.00 14.13           C  
ATOM    831  N6    A B  41      53.943  31.515  47.045  1.00 13.28           N  
ATOM    832  N1    A B  41      54.808  30.042  48.514  1.00 15.22           N  
ATOM    833  C2    A B  41      55.081  29.656  49.764  1.00 16.61           C  
ATOM    834  N3    A B  41      54.888  30.361  50.875  1.00 17.21           N  
ATOM    835  C4    A B  41      54.357  31.583  50.593  1.00 16.55           C  
ATOM    836  P     A B  42      56.764  31.855  56.443  1.00 19.32           P  
ATOM    837  O1P   A B  42      56.646  31.586  57.895  1.00 19.03           O  
ATOM    838  O2P   A B  42      57.221  33.166  55.928  1.00 19.52           O  
ATOM    839  O5*   A B  42      57.743  30.783  55.783  1.00 18.35           O  
ATOM    840  C5*   A B  42      57.635  29.408  56.061  1.00 16.46           C  
ATOM    841  C4*   A B  42      58.670  28.681  55.230  1.00 14.42           C  
ATOM    842  O4*   A B  42      58.343  28.830  53.813  1.00 13.56           O  
ATOM    843  C3*   A B  42      60.035  29.279  55.420  1.00 12.81           C  
ATOM    844  O3*   A B  42      61.070  28.332  55.317  1.00 12.20           O  
ATOM    845  C2*   A B  42      60.042  30.312  54.311  1.00 12.58           C  
ATOM    846  C1*   A B  42      59.276  29.649  53.179  1.00 12.17           C  
ATOM    847  N9    A B  42      58.646  30.595  52.230  1.00 11.10           N  
ATOM    848  C8    A B  42      58.025  31.758  52.556  1.00 10.85           C  
ATOM    849  N7    A B  42      57.604  32.422  51.505  1.00 10.71           N  
ATOM    850  C5    A B  42      57.977  31.665  50.418  1.00 10.46           C  
ATOM    851  C6    A B  42      57.784  31.811  49.034  1.00 11.38           C  
ATOM    852  N6    A B  42      57.193  32.855  48.464  1.00 12.91           N  
ATOM    853  N1    A B  42      58.258  30.876  48.214  1.00 11.61           N  
ATOM    854  C2    A B  42      58.905  29.863  48.753  1.00 12.80           C  
ATOM    855  N3    A B  42      59.115  29.612  50.045  1.00 13.11           N  
ATOM    856  C4    A B  42      58.628  30.561  50.840  1.00 11.21           C  
TER     857        A B  42 
ATOM      1  N   THR A   1      39.923  20.007  14.846  1.00  0.00           N  
ATOM      2  CA  THR A   1      40.701  20.828  15.817  1.00  0.00           C  
ATOM      3  C   THR A   1      39.752  21.422  16.859  1.00  0.00           C  
ATOM      4  O   THR A   1      39.022  22.355  16.588  1.00  0.00           O  
ATOM      5  CB  THR A   1      41.416  21.960  15.075  1.00  0.00           C  
ATOM      6  OG1 THR A   1      40.633  22.359  13.958  1.00  0.00           O  
ATOM      7  CG2 THR A   1      42.783  21.473  14.593  1.00  0.00           C  
ATOM      8  N   ALA A   2      39.756  20.889  18.050  1.00  0.00           N  
ATOM      9  CA  ALA A   2      38.853  21.424  19.108  1.00  0.00           C  
ATOM     10  C   ALA A   2      38.996  20.578  20.375  1.00  0.00           C  
ATOM     11  O   ALA A   2      39.568  19.506  20.355  1.00  0.00           O  
ATOM     12  CB  ALA A   2      37.405  21.371  18.619  1.00  0.00           C  
ATOM     13  N   GLN A   3      38.480  21.050  21.476  1.00  0.00           N  
ATOM     14  CA  GLN A   3      38.586  20.273  22.743  1.00  0.00           C  
ATOM     15  C   GLN A   3      38.127  18.834  22.496  1.00  0.00           C  
ATOM     16  O   GLN A   3      37.754  18.471  21.398  1.00  0.00           O  
ATOM     17  CB  GLN A   3      37.701  20.914  23.812  1.00  0.00           C  
ATOM     18  CG  GLN A   3      38.580  21.515  24.912  1.00  0.00           C  
ATOM     19  CD  GLN A   3      38.993  22.934  24.518  1.00  0.00           C  
ATOM     20  OE1 GLN A   3      39.540  23.146  23.454  1.00  0.00           O  
ATOM     21  NE2 GLN A   3      38.754  23.921  25.337  1.00  0.00           N  
ATOM     22  N   LYS A   4      38.153  18.011  23.508  1.00  0.00           N  
ATOM     23  CA  LYS A   4      37.719  16.597  23.327  1.00  0.00           C  
ATOM     24  C   LYS A   4      37.261  16.026  24.670  1.00  0.00           C  
ATOM     25  O   LYS A   4      37.747  15.007  25.120  1.00  0.00           O  
ATOM     26  CB  LYS A   4      38.890  15.770  22.794  1.00  0.00           C  
ATOM     27  CG  LYS A   4      38.403  14.366  22.432  1.00  0.00           C  
ATOM     28  CD  LYS A   4      39.608  13.463  22.164  1.00  0.00           C  
ATOM     29  CE  LYS A   4      39.377  12.099  22.813  1.00  0.00           C  
ATOM     30  NZ  LYS A   4      40.577  11.719  23.611  1.00  0.00           N  
ATOM     31  N   LYS A   5      36.328  16.672  25.316  1.00  0.00           N  
ATOM     32  CA  LYS A   5      35.842  16.162  26.629  1.00  0.00           C  
ATOM     33  C   LYS A   5      34.733  15.127  26.392  1.00  0.00           C  
ATOM     34  O   LYS A   5      33.859  15.341  25.576  1.00  0.00           O  
ATOM     35  CB  LYS A   5      35.289  17.325  27.455  1.00  0.00           C  
ATOM     36  CG  LYS A   5      33.951  17.783  26.871  1.00  0.00           C  
ATOM     37  CD  LYS A   5      33.630  19.193  27.370  1.00  0.00           C  
ATOM     38  CE  LYS A   5      34.525  20.206  26.653  1.00  0.00           C  
ATOM     39  NZ  LYS A   5      34.411  21.530  27.325  1.00  0.00           N  
ATOM     40  N   PRO A   6      34.801  14.035  27.112  1.00  0.00           N  
ATOM     41  CA  PRO A   6      33.812  12.949  26.998  1.00  0.00           C  
ATOM     42  C   PRO A   6      32.531  13.307  27.758  1.00  0.00           C  
ATOM     43  O   PRO A   6      32.577  13.802  28.867  1.00  0.00           O  
ATOM     44  CB  PRO A   6      34.514  11.754  27.649  1.00  0.00           C  
ATOM     45  CG  PRO A   6      35.595  12.341  28.587  1.00  0.00           C  
ATOM     46  CD  PRO A   6      35.866  13.778  28.102  1.00  0.00           C  
ATOM     47  N   ARG A   7      31.391  13.055  27.166  1.00  0.00           N  
ATOM     48  CA  ARG A   7      30.097  13.373  27.842  1.00  0.00           C  
ATOM     49  C   ARG A   7      30.212  14.696  28.603  1.00  0.00           C  
ATOM     50  O   ARG A   7      30.582  14.727  29.761  1.00  0.00           O  
ATOM     51  CB  ARG A   7      29.731  12.251  28.819  1.00  0.00           C  
ATOM     52  CG  ARG A   7      31.002  11.669  29.441  1.00  0.00           C  
ATOM     53  CD  ARG A   7      30.635  10.494  30.348  1.00  0.00           C  
ATOM     54  NE  ARG A   7      30.629  10.946  31.768  1.00  0.00           N  
ATOM     55  CZ  ARG A   7      31.466  10.425  32.623  1.00  0.00           C  
ATOM     56  N   VAL A   8      29.899  15.789  27.964  1.00  0.00           N  
ATOM     57  CA  VAL A   8      29.990  17.107  28.653  1.00  0.00           C  
ATOM     58  C   VAL A   8      28.922  17.181  29.748  1.00  0.00           C  
ATOM     59  O   VAL A   8      27.749  16.990  29.497  1.00  0.00           O  
ATOM     60  CB  VAL A   8      29.759  18.230  27.640  1.00  0.00           C  
ATOM     61  CG1 VAL A   8      30.135  19.572  28.270  1.00  0.00           C  
ATOM     62  CG2 VAL A   8      30.629  17.989  26.405  1.00  0.00           C  
ATOM     63  N   LEU A   9      29.318  17.457  30.961  1.00  0.00           N  
ATOM     64  CA  LEU A   9      28.323  17.543  32.067  1.00  0.00           C  
ATOM     65  C   LEU A   9      27.835  18.986  32.203  1.00  0.00           C  
ATOM     66  O   LEU A   9      26.649  19.256  32.183  1.00  0.00           O  
ATOM     67  CB  LEU A   9      28.978  17.103  33.379  1.00  0.00           C  
ATOM     68  CG  LEU A   9      27.911  16.997  34.470  1.00  0.00           C  
ATOM     69  CD1 LEU A   9      27.322  15.585  34.471  1.00  0.00           C  
ATOM     70  CD2 LEU A   9      28.545  17.286  35.831  1.00  0.00           C  
ATOM     71  N   TRP A  10      28.739  19.916  32.340  1.00  0.00           N  
ATOM     72  CA  TRP A  10      28.327  21.342  32.476  1.00  0.00           C  
ATOM     73  C   TRP A  10      29.515  22.246  32.146  1.00  0.00           C  
ATOM     74  O   TRP A  10      30.183  22.755  33.024  1.00  0.00           O  
ATOM     75  CB  TRP A  10      27.867  21.604  33.912  1.00  0.00           C  
ATOM     76  CG  TRP A  10      26.401  21.330  34.021  1.00  0.00           C  
ATOM     77  CD1 TRP A  10      25.843  20.400  34.829  1.00  0.00           C  
ATOM     78  CD2 TRP A  10      25.301  21.972  33.315  1.00  0.00           C  
ATOM     79  NE1 TRP A  10      24.471  20.430  34.664  1.00  0.00           N  
ATOM     80  CE2 TRP A  10      24.086  21.383  33.741  1.00  0.00           C  
ATOM     81  CE3 TRP A  10      25.238  22.999  32.355  1.00  0.00           C  
ATOM     82  CZ2 TRP A  10      22.854  21.797  33.233  1.00  0.00           C  
ATOM     83  CZ3 TRP A  10      24.000  23.418  31.842  1.00  0.00           C  
ATOM     84  N   THR A  11      29.785  22.450  30.886  1.00  0.00           N  
ATOM     85  CA  THR A  11      30.931  23.321  30.501  1.00  0.00           C  
ATOM     86  C   THR A  11      30.405  24.583  29.817  1.00  0.00           C  
ATOM     87  O   THR A  11      29.222  24.727  29.584  1.00  0.00           O  
ATOM     88  CB  THR A  11      31.847  22.561  29.539  1.00  0.00           C  
ATOM     89  OG1 THR A  11      31.075  22.037  28.468  1.00  0.00           O  
ATOM     90  CG2 THR A  11      32.534  21.416  30.285  1.00  0.00           C  
ATOM     91  N   HIS A  12      31.274  25.501  29.495  1.00  0.00           N  
ATOM     92  CA  HIS A  12      30.821  26.755  28.828  1.00  0.00           C  
ATOM     93  C   HIS A  12      30.073  26.403  27.539  1.00  0.00           C  
ATOM     94  O   HIS A  12      29.305  27.191  27.023  1.00  0.00           O  
ATOM     95  CB  HIS A  12      32.036  27.621  28.491  1.00  0.00           C  
ATOM     96  CG  HIS A  12      33.140  26.750  27.958  1.00  0.00           C  
ATOM     97  ND1 HIS A  12      34.327  26.558  28.647  1.00  0.00           N  
ATOM     98  CD2 HIS A  12      33.251  26.011  26.807  1.00  0.00           C  
ATOM     99  CE1 HIS A  12      35.095  25.733  27.911  1.00  0.00           C  
ATOM    100  NE2 HIS A  12      34.486  25.369  26.779  1.00  0.00           N  
ATOM    101  N   GLU A  13      30.289  25.226  27.018  1.00  0.00           N  
ATOM    102  CA  GLU A  13      29.590  24.827  25.765  1.00  0.00           C  
ATOM    103  C   GLU A  13      28.172  24.359  26.099  1.00  0.00           C  
ATOM    104  O   GLU A  13      27.198  24.914  25.630  1.00  0.00           O  
ATOM    105  CB  GLU A  13      30.359  23.687  25.094  1.00  0.00           C  
ATOM    106  CG  GLU A  13      29.912  23.556  23.637  1.00  0.00           C  
ATOM    107  CD  GLU A  13      30.929  24.248  22.727  1.00  0.00           C  
ATOM    108  OE1 GLU A  13      32.097  24.256  23.077  1.00  0.00           O  
ATOM    109  OE2 GLU A  13      30.521  24.757  21.696  1.00  0.00           O  
ATOM    110  N   LEU A  14      28.050  23.342  26.907  1.00  0.00           N  
ATOM    111  CA  LEU A  14      26.695  22.840  27.273  1.00  0.00           C  
ATOM    112  C   LEU A  14      25.891  23.964  27.929  1.00  0.00           C  
ATOM    113  O   LEU A  14      24.679  23.919  27.990  1.00  0.00           O  
ATOM    114  CB  LEU A  14      26.831  21.674  28.256  1.00  0.00           C  
ATOM    115  CG  LEU A  14      26.911  20.356  27.484  1.00  0.00           C  
ATOM    116  CD1 LEU A  14      26.907  19.189  28.472  1.00  0.00           C  
ATOM    117  CD2 LEU A  14      25.702  20.234  26.554  1.00  0.00           C  
ATOM    118  N   HIS A  15      26.557  24.971  28.424  1.00  0.00           N  
ATOM    119  CA  HIS A  15      25.833  26.095  29.082  1.00  0.00           C  
ATOM    120  C   HIS A  15      25.284  27.047  28.018  1.00  0.00           C  
ATOM    121  O   HIS A  15      24.267  27.683  28.207  1.00  0.00           O  
ATOM    122  CB  HIS A  15      26.799  26.852  29.995  1.00  0.00           C  
ATOM    123  CG  HIS A  15      26.034  27.850  30.821  1.00  0.00           C  
ATOM    124  ND1 HIS A  15      25.251  27.472  31.900  1.00  0.00           N  
ATOM    125  CD2 HIS A  15      25.923  29.215  30.737  1.00  0.00           C  
ATOM    126  CE1 HIS A  15      24.710  28.589  32.419  1.00  0.00           C  
ATOM    127  NE2 HIS A  15      25.086  29.680  31.747  1.00  0.00           N  
ATOM    128  N   ASN A  16      25.950  27.153  26.900  1.00  0.00           N  
ATOM    129  CA  ASN A  16      25.465  28.068  25.828  1.00  0.00           C  
ATOM    130  C   ASN A  16      24.220  27.473  25.167  1.00  0.00           C  
ATOM    131  O   ASN A  16      23.331  28.185  24.744  1.00  0.00           O  
ATOM    132  CB  ASN A  16      26.563  28.251  24.777  1.00  0.00           C  
ATOM    133  CG  ASN A  16      27.733  29.024  25.388  1.00  0.00           C  
ATOM    134  OD1 ASN A  16      28.879  28.669  25.193  1.00  0.00           O  
ATOM    135  ND2 ASN A  16      27.492  30.074  26.124  1.00  0.00           N  
ATOM    136  N   LYS A  17      24.149  26.174  25.072  1.00  0.00           N  
ATOM    137  CA  LYS A  17      22.959  25.541  24.436  1.00  0.00           C  
ATOM    138  C   LYS A  17      21.764  25.633  25.387  1.00  0.00           C  
ATOM    139  O   LYS A  17      20.657  25.925  24.981  1.00  0.00           O  
ATOM    140  CB  LYS A  17      23.261  24.069  24.139  1.00  0.00           C  
ATOM    141  CG  LYS A  17      24.614  23.954  23.435  1.00  0.00           C  
ATOM    142  CD  LYS A  17      25.027  22.482  23.361  1.00  0.00           C  
ATOM    143  CE  LYS A  17      26.423  22.373  22.746  1.00  0.00           C  
ATOM    144  NZ  LYS A  17      26.725  20.943  22.452  1.00  0.00           N  
ATOM    145  N   PHE A  18      21.979  25.382  26.649  1.00  0.00           N  
ATOM    146  CA  PHE A  18      20.857  25.449  27.625  1.00  0.00           C  
ATOM    147  C   PHE A  18      20.378  26.896  27.768  1.00  0.00           C  
ATOM    148  O   PHE A  18      19.261  27.151  28.169  1.00  0.00           O  
ATOM    149  CB  PHE A  18      21.337  24.936  28.984  1.00  0.00           C  
ATOM    150  CG  PHE A  18      20.295  25.238  30.036  1.00  0.00           C  
ATOM    151  CD1 PHE A  18      19.057  24.586  30.003  1.00  0.00           C  
ATOM    152  CD2 PHE A  18      20.569  26.173  31.042  1.00  0.00           C  
ATOM    153  CE1 PHE A  18      18.091  24.869  30.977  1.00  0.00           C  
ATOM    154  CE2 PHE A  18      19.602  26.455  32.016  1.00  0.00           C  
ATOM    155  CZ  PHE A  18      18.364  25.803  31.983  1.00  0.00           C  
ATOM    156  N   LEU A  19      21.210  27.849  27.446  1.00  0.00           N  
ATOM    157  CA  LEU A  19      20.787  29.274  27.574  1.00  0.00           C  
ATOM    158  C   LEU A  19      19.964  29.677  26.351  1.00  0.00           C  
ATOM    159  O   LEU A  19      18.933  30.309  26.468  1.00  0.00           O  
ATOM    160  CB  LEU A  19      22.024  30.171  27.674  1.00  0.00           C  
ATOM    161  CG  LEU A  19      22.718  29.943  29.017  1.00  0.00           C  
ATOM    162  CD1 LEU A  19      24.154  30.463  28.943  1.00  0.00           C  
ATOM    163  CD2 LEU A  19      21.962  30.694  30.116  1.00  0.00           C  
ATOM    164  N   ALA A  20      20.406  29.321  25.176  1.00  0.00           N  
ATOM    165  CA  ALA A  20      19.638  29.692  23.957  1.00  0.00           C  
ATOM    166  C   ALA A  20      18.400  28.804  23.849  1.00  0.00           C  
ATOM    167  O   ALA A  20      17.445  29.136  23.174  1.00  0.00           O  
ATOM    168  CB  ALA A  20      20.516  29.503  22.718  1.00  0.00           C  
ATOM    169  N   ALA A  21      18.400  27.680  24.512  1.00  0.00           N  
ATOM    170  CA  ALA A  21      17.215  26.784  24.444  1.00  0.00           C  
ATOM    171  C   ALA A  21      16.137  27.318  25.385  1.00  0.00           C  
ATOM    172  O   ALA A  21      14.963  27.301  25.073  1.00  0.00           O  
ATOM    173  CB  ALA A  21      17.614  25.369  24.866  1.00  0.00           C  
ATOM    174  N   VAL A  22      16.525  27.808  26.529  1.00  0.00           N  
ATOM    175  CA  VAL A  22      15.518  28.358  27.475  1.00  0.00           C  
ATOM    176  C   VAL A  22      14.988  29.668  26.905  1.00  0.00           C  
ATOM    177  O   VAL A  22      13.798  29.909  26.856  1.00  0.00           O  
ATOM    178  CB  VAL A  22      16.183  28.631  28.820  1.00  0.00           C  
ATOM    179  CG1 VAL A  22      15.115  28.977  29.856  1.00  0.00           C  
ATOM    180  CG2 VAL A  22      16.949  27.388  29.264  1.00  0.00           C  
ATOM    181  N   ASP A  23      15.876  30.511  26.467  1.00  0.00           N  
ATOM    182  CA  ASP A  23      15.459  31.812  25.884  1.00  0.00           C  
ATOM    183  C   ASP A  23      14.580  31.554  24.662  1.00  0.00           C  
ATOM    184  O   ASP A  23      13.566  32.192  24.462  1.00  0.00           O  
ATOM    185  CB  ASP A  23      16.707  32.577  25.455  1.00  0.00           C  
ATOM    186  CG  ASP A  23      16.381  34.066  25.330  1.00  0.00           C  
ATOM    187  OD1 ASP A  23      15.814  34.446  24.319  1.00  0.00           O  
ATOM    188  OD2 ASP A  23      16.703  34.802  26.248  1.00  0.00           O  
ATOM    189  N   HIS A  24      14.968  30.617  23.843  1.00  0.00           N  
ATOM    190  CA  HIS A  24      14.161  30.305  22.630  1.00  0.00           C  
ATOM    191  C   HIS A  24      12.748  29.895  23.049  1.00  0.00           C  
ATOM    192  O   HIS A  24      11.812  29.982  22.279  1.00  0.00           O  
ATOM    193  CB  HIS A  24      14.822  29.155  21.865  1.00  0.00           C  
ATOM    194  CG  HIS A  24      14.075  28.906  20.583  1.00  0.00           C  
ATOM    195  ND1 HIS A  24      14.060  27.665  19.967  1.00  0.00           N  
ATOM    196  CD2 HIS A  24      13.312  29.727  19.790  1.00  0.00           C  
ATOM    197  CE1 HIS A  24      13.311  27.772  18.854  1.00  0.00           C  
ATOM    198  NE2 HIS A  24      12.831  29.009  18.698  1.00  0.00           N  
ATOM    199  N   LEU A  25      12.586  29.439  24.263  1.00  0.00           N  
ATOM    200  CA  LEU A  25      11.235  29.015  24.727  1.00  0.00           C  
ATOM    201  C   LEU A  25      10.734  29.969  25.813  1.00  0.00           C  
ATOM    202  O   LEU A  25       9.642  29.820  26.323  1.00  0.00           O  
ATOM    203  CB  LEU A  25      11.321  27.605  25.312  1.00  0.00           C  
ATOM    204  CG  LEU A  25      12.172  26.714  24.406  1.00  0.00           C  
ATOM    205  CD1 LEU A  25      12.869  25.650  25.257  1.00  0.00           C  
ATOM    206  CD2 LEU A  25      11.270  26.032  23.375  1.00  0.00           C  
ATOM    207  N   GLY A  26      11.523  30.938  26.184  1.00  0.00           N  
ATOM    208  CA  GLY A  26      11.084  31.881  27.249  1.00  0.00           C  
ATOM    209  C   GLY A  26      11.312  31.225  28.610  1.00  0.00           C  
ATOM    210  O   GLY A  26      10.615  30.308  28.992  1.00  0.00           O  
ATOM    211  N   VAL A  27      12.289  31.683  29.340  1.00  0.00           N  
ATOM    212  CA  VAL A  27      12.574  31.083  30.676  1.00  0.00           C  
ATOM    213  C   VAL A  27      11.297  31.062  31.517  1.00  0.00           C  
ATOM    214  O   VAL A  27      11.187  30.328  32.478  1.00  0.00           O  
ATOM    215  CB  VAL A  27      13.640  31.918  31.389  1.00  0.00           C  
ATOM    216  CG1 VAL A  27      13.204  33.384  31.422  1.00  0.00           C  
ATOM    217  CG2 VAL A  27      13.814  31.407  32.821  1.00  0.00           C  
ATOM    218  N   GLU A  28      10.335  31.867  31.166  1.00  0.00           N  
ATOM    219  CA  GLU A  28       9.067  31.899  31.952  1.00  0.00           C  
ATOM    220  C   GLU A  28       8.276  30.604  31.734  1.00  0.00           C  
ATOM    221  O   GLU A  28       7.738  30.034  32.662  1.00  0.00           O  
ATOM    222  CB  GLU A  28       8.222  33.092  31.500  1.00  0.00           C  
ATOM    223  CG  GLU A  28       7.282  33.510  32.632  1.00  0.00           C  
ATOM    224  CD  GLU A  28       5.831  33.314  32.190  1.00  0.00           C  
ATOM    225  OE1 GLU A  28       5.574  33.423  31.003  1.00  0.00           O  
ATOM    226  OE2 GLU A  28       5.000  33.057  33.047  1.00  0.00           O  
ATOM    227  N   ARG A  29       8.189  30.140  30.517  1.00  0.00           N  
ATOM    228  CA  ARG A  29       7.419  28.889  30.249  1.00  0.00           C  
ATOM    229  C   ARG A  29       8.354  27.800  29.713  1.00  0.00           C  
ATOM    230  O   ARG A  29       7.913  26.799  29.183  1.00  0.00           O  
ATOM    231  CB  ARG A  29       6.328  29.178  29.216  1.00  0.00           C  
ATOM    232  CG  ARG A  29       5.314  30.160  29.808  1.00  0.00           C  
ATOM    233  CD  ARG A  29       4.516  29.466  30.914  1.00  0.00           C  
ATOM    234  NE  ARG A  29       3.160  29.117  30.404  1.00  0.00           N  
ATOM    235  CZ  ARG A  29       2.279  28.581  31.204  1.00  0.00           C  
ATOM    236  N   ALA A  30       9.639  27.986  29.836  1.00  0.00           N  
ATOM    237  CA  ALA A  30      10.592  26.961  29.323  1.00  0.00           C  
ATOM    238  C   ALA A  30      10.701  25.806  30.318  1.00  0.00           C  
ATOM    239  O   ALA A  30      11.088  25.988  31.456  1.00  0.00           O  
ATOM    240  CB  ALA A  30      11.970  27.598  29.133  1.00  0.00           C  
ATOM    241  N   VAL A  31      10.371  24.614  29.899  1.00  0.00           N  
ATOM    242  CA  VAL A  31      10.467  23.447  30.820  1.00  0.00           C  
ATOM    243  C   VAL A  31      11.752  22.674  30.511  1.00  0.00           C  
ATOM    244  O   VAL A  31      12.279  22.765  29.420  1.00  0.00           O  
ATOM    245  CB  VAL A  31       9.257  22.532  30.618  1.00  0.00           C  
ATOM    246  CG1 VAL A  31       7.970  23.331  30.821  1.00  0.00           C  
ATOM    247  CG2 VAL A  31       9.282  21.959  29.200  1.00  0.00           C  
ATOM    248  N   PRO A  32      12.217  21.933  31.483  1.00  0.00           N  
ATOM    249  CA  PRO A  32      13.443  21.129  31.345  1.00  0.00           C  
ATOM    250  C   PRO A  32      13.154  19.863  30.537  1.00  0.00           C  
ATOM    251  O   PRO A  32      14.035  19.286  29.931  1.00  0.00           O  
ATOM    252  CB  PRO A  32      13.816  20.790  32.791  1.00  0.00           C  
ATOM    253  CG  PRO A  32      12.515  20.924  33.618  1.00  0.00           C  
ATOM    254  CD  PRO A  32      11.566  21.825  32.804  1.00  0.00           C  
ATOM    255  N   LYS A  33      11.924  19.433  30.522  1.00  0.00           N  
ATOM    256  CA  LYS A  33      11.570  18.213  29.752  1.00  0.00           C  
ATOM    257  C   LYS A  33      11.711  18.502  28.259  1.00  0.00           C  
ATOM    258  O   LYS A  33      12.384  17.790  27.540  1.00  0.00           O  
ATOM    259  CB  LYS A  33      10.125  17.831  30.070  1.00  0.00           C  
ATOM    260  CG  LYS A  33       9.613  16.826  29.037  1.00  0.00           C  
ATOM    261  CD  LYS A  33       8.870  17.573  27.928  1.00  0.00           C  
ATOM    262  CE  LYS A  33       7.811  16.656  27.314  1.00  0.00           C  
ATOM    263  NZ  LYS A  33       8.239  16.252  25.945  1.00  0.00           N  
ATOM    264  N   LYS A  34      11.085  19.541  27.787  1.00  0.00           N  
ATOM    265  CA  LYS A  34      11.190  19.872  26.340  1.00  0.00           C  
ATOM    266  C   LYS A  34      12.617  20.314  26.031  1.00  0.00           C  
ATOM    267  O   LYS A  34      13.186  19.933  25.027  1.00  0.00           O  
ATOM    268  CB  LYS A  34      10.215  20.997  25.994  1.00  0.00           C  
ATOM    269  CG  LYS A  34       8.859  20.399  25.611  1.00  0.00           C  
ATOM    270  CD  LYS A  34       9.020  19.533  24.358  1.00  0.00           C  
ATOM    271  CE  LYS A  34       7.641  19.219  23.773  1.00  0.00           C  
ATOM    272  NZ  LYS A  34       7.042  20.466  23.218  1.00  0.00           N  
ATOM    273  N   ILE A  35      13.212  21.104  26.882  1.00  0.00           N  
ATOM    274  CA  ILE A  35      14.605  21.540  26.611  1.00  0.00           C  
ATOM    275  C   ILE A  35      15.513  20.315  26.643  1.00  0.00           C  
ATOM    276  O   ILE A  35      16.560  20.291  26.028  1.00  0.00           O  
ATOM    277  CB  ILE A  35      15.057  22.558  27.656  1.00  0.00           C  
ATOM    278  CG1 ILE A  35      14.292  23.875  27.424  1.00  0.00           C  
ATOM    279  CG2 ILE A  35      16.568  22.782  27.515  1.00  0.00           C  
ATOM    280  CD1 ILE A  35      15.138  25.080  27.852  1.00  0.00           C  
ATOM    281  N   LEU A  36      15.114  19.285  27.339  1.00  0.00           N  
ATOM    282  CA  LEU A  36      15.956  18.060  27.374  1.00  0.00           C  
ATOM    283  C   LEU A  36      16.236  17.643  25.934  1.00  0.00           C  
ATOM    284  O   LEU A  36      17.308  17.176  25.606  1.00  0.00           O  
ATOM    285  CB  LEU A  36      15.212  16.937  28.104  1.00  0.00           C  
ATOM    286  CG  LEU A  36      15.994  15.630  27.961  1.00  0.00           C  
ATOM    287  CD1 LEU A  36      17.398  15.809  28.540  1.00  0.00           C  
ATOM    288  CD2 LEU A  36      15.268  14.517  28.721  1.00  0.00           C  
ATOM    289  N   ASP A  37      15.278  17.830  25.063  1.00  0.00           N  
ATOM    290  CA  ASP A  37      15.493  17.467  23.636  1.00  0.00           C  
ATOM    291  C   ASP A  37      16.446  18.489  23.014  1.00  0.00           C  
ATOM    292  O   ASP A  37      17.249  18.170  22.160  1.00  0.00           O  
ATOM    293  CB  ASP A  37      14.157  17.491  22.892  1.00  0.00           C  
ATOM    294  CG  ASP A  37      13.398  16.190  23.163  1.00  0.00           C  
ATOM    295  OD1 ASP A  37      12.953  16.009  24.284  1.00  0.00           O  
ATOM    296  OD2 ASP A  37      13.275  15.397  22.244  1.00  0.00           O  
ATOM    297  N   LEU A  38      16.367  19.719  23.450  1.00  0.00           N  
ATOM    298  CA  LEU A  38      17.269  20.768  22.903  1.00  0.00           C  
ATOM    299  C   LEU A  38      18.721  20.337  23.115  1.00  0.00           C  
ATOM    300  O   LEU A  38      19.572  20.550  22.275  1.00  0.00           O  
ATOM    301  CB  LEU A  38      17.022  22.088  23.643  1.00  0.00           C  
ATOM    302  CG  LEU A  38      15.842  22.823  23.007  1.00  0.00           C  
ATOM    303  CD1 LEU A  38      15.124  23.655  24.071  1.00  0.00           C  
ATOM    304  CD2 LEU A  38      16.355  23.753  21.908  1.00  0.00           C  
ATOM    305  N   MET A  39      19.008  19.733  24.237  1.00  0.00           N  
ATOM    306  CA  MET A  39      20.404  19.290  24.508  1.00  0.00           C  
ATOM    307  C   MET A  39      20.727  18.064  23.651  1.00  0.00           C  
ATOM    308  O   MET A  39      21.725  18.024  22.959  1.00  0.00           O  
ATOM    309  CB  MET A  39      20.546  18.930  25.988  1.00  0.00           C  
ATOM    310  CG  MET A  39      20.562  20.211  26.824  1.00  0.00           C  
ATOM    311  SD  MET A  39      22.267  20.785  27.015  1.00  0.00           S  
ATOM    312  CE  MET A  39      22.228  21.020  28.809  1.00  0.00           C  
ATOM    313  N   ASN A  40      19.891  17.063  23.692  1.00  0.00           N  
ATOM    314  CA  ASN A  40      20.155  15.842  22.881  1.00  0.00           C  
ATOM    315  C   ASN A  40      21.532  15.282  23.242  1.00  0.00           C  
ATOM    316  O   ASN A  40      22.173  14.622  22.448  1.00  0.00           O  
ATOM    317  CB  ASN A  40      20.122  16.202  21.393  1.00  0.00           C  
ATOM    318  CG  ASN A  40      19.916  14.934  20.564  1.00  0.00           C  
ATOM    319  OD1 ASN A  40      18.997  14.176  20.808  1.00  0.00           O  
ATOM    320  ND2 ASN A  40      20.738  14.668  19.586  1.00  0.00           N  
ATOM    321  N   VAL A  41      21.989  15.540  24.435  1.00  0.00           N  
ATOM    322  CA  VAL A  41      23.323  15.024  24.852  1.00  0.00           C  
ATOM    323  C   VAL A  41      23.149  13.692  25.581  1.00  0.00           C  
ATOM    324  O   VAL A  41      22.115  13.419  26.158  1.00  0.00           O  
ATOM    325  CB  VAL A  41      23.988  16.032  25.790  1.00  0.00           C  
ATOM    326  CG1 VAL A  41      25.431  15.603  26.062  1.00  0.00           C  
ATOM    327  CG2 VAL A  41      23.983  17.416  25.138  1.00  0.00           C  
ATOM    328  N   ASP A  42      24.154  12.860  25.565  1.00  0.00           N  
ATOM    329  CA  ASP A  42      24.045  11.547  26.262  1.00  0.00           C  
ATOM    330  C   ASP A  42      24.289  11.748  27.759  1.00  0.00           C  
ATOM    331  O   ASP A  42      25.059  12.595  28.163  1.00  0.00           O  
ATOM    332  CB  ASP A  42      25.087  10.581  25.699  1.00  0.00           C  
ATOM    333  CG  ASP A  42      26.457  11.262  25.681  1.00  0.00           C  
ATOM    334  OD1 ASP A  42      26.617  12.246  26.385  1.00  0.00           O  
ATOM    335  OD2 ASP A  42      27.324  10.787  24.967  1.00  0.00           O  
ATOM    336  N   LYS A  43      23.635  10.976  28.585  1.00  0.00           N  
ATOM    337  CA  LYS A  43      23.827  11.122  30.056  1.00  0.00           C  
ATOM    338  C   LYS A  43      23.053  12.344  30.557  1.00  0.00           C  
ATOM    339  O   LYS A  43      23.032  12.635  31.737  1.00  0.00           O  
ATOM    340  CB  LYS A  43      25.315  11.299  30.363  1.00  0.00           C  
ATOM    341  CG  LYS A  43      25.651  10.601  31.683  1.00  0.00           C  
ATOM    342  CD  LYS A  43      26.803   9.618  31.463  1.00  0.00           C  
ATOM    343  CE  LYS A  43      26.259   8.189  31.443  1.00  0.00           C  
ATOM    344  NZ  LYS A  43      27.392   7.224  31.516  1.00  0.00           N  
ATOM    345  N   LEU A  44      22.417  13.063  29.672  1.00  0.00           N  
ATOM    346  CA  LEU A  44      21.646  14.264  30.103  1.00  0.00           C  
ATOM    347  C   LEU A  44      20.153  13.928  30.134  1.00  0.00           C  
ATOM    348  O   LEU A  44      19.565  13.577  29.130  1.00  0.00           O  
ATOM    349  CB  LEU A  44      21.891  15.408  29.116  1.00  0.00           C  
ATOM    350  CG  LEU A  44      23.115  16.212  29.559  1.00  0.00           C  
ATOM    351  CD1 LEU A  44      23.303  17.412  28.628  1.00  0.00           C  
ATOM    352  CD2 LEU A  44      22.909  16.708  30.991  1.00  0.00           C  
ATOM    353  N   THR A  45      19.535  14.032  31.279  1.00  0.00           N  
ATOM    354  CA  THR A  45      18.081  13.719  31.371  1.00  0.00           C  
ATOM    355  C   THR A  45      17.303  14.995  31.703  1.00  0.00           C  
ATOM    356  O   THR A  45      17.872  16.058  31.852  1.00  0.00           O  
ATOM    357  CB  THR A  45      17.853  12.682  32.475  1.00  0.00           C  
ATOM    358  OG1 THR A  45      18.799  12.884  33.515  1.00  0.00           O  
ATOM    359  CG2 THR A  45      18.019  11.275  31.898  1.00  0.00           C  
ATOM    360  N   ARG A  46      16.007  14.898  31.822  1.00  0.00           N  
ATOM    361  CA  ARG A  46      15.196  16.106  32.144  1.00  0.00           C  
ATOM    362  C   ARG A  46      15.334  16.429  33.633  1.00  0.00           C  
ATOM    363  O   ARG A  46      15.200  17.563  34.047  1.00  0.00           O  
ATOM    364  CB  ARG A  46      13.726  15.839  31.814  1.00  0.00           C  
ATOM    365  CG  ARG A  46      13.260  14.572  32.534  1.00  0.00           C  
ATOM    366  CD  ARG A  46      11.735  14.584  32.656  1.00  0.00           C  
ATOM    367  NE  ARG A  46      11.318  13.663  33.750  1.00  0.00           N  
ATOM    368  CZ  ARG A  46      11.710  12.417  33.740  1.00  0.00           C  
ATOM    369  N   GLU A  47      15.603  15.441  34.443  1.00  0.00           N  
ATOM    370  CA  GLU A  47      15.750  15.692  35.904  1.00  0.00           C  
ATOM    371  C   GLU A  47      17.070  16.423  36.163  1.00  0.00           C  
ATOM    372  O   GLU A  47      17.234  17.091  37.164  1.00  0.00           O  
ATOM    373  CB  GLU A  47      15.751  14.359  36.655  1.00  0.00           C  
ATOM    374  CG  GLU A  47      15.933  14.616  38.152  1.00  0.00           C  
ATOM    375  CD  GLU A  47      15.718  13.313  38.924  1.00  0.00           C  
ATOM    376  OE1 GLU A  47      15.751  12.266  38.300  1.00  0.00           O  
ATOM    377  OE2 GLU A  47      15.523  13.386  40.126  1.00  0.00           O  
ATOM    378  N   ASN A  48      18.010  16.300  35.267  1.00  0.00           N  
ATOM    379  CA  ASN A  48      19.318  16.986  35.461  1.00  0.00           C  
ATOM    380  C   ASN A  48      19.163  18.476  35.151  1.00  0.00           C  
ATOM    381  O   ASN A  48      19.760  19.318  35.791  1.00  0.00           O  
ATOM    382  CB  ASN A  48      20.358  16.372  34.522  1.00  0.00           C  
ATOM    383  CG  ASN A  48      21.021  15.176  35.208  1.00  0.00           C  
ATOM    384  OD1 ASN A  48      20.490  14.084  35.197  1.00  0.00           O  
ATOM    385  ND2 ASN A  48      22.167  15.339  35.810  1.00  0.00           N  
ATOM    386  N   VAL A  49      18.362  18.808  34.175  1.00  0.00           N  
ATOM    387  CA  VAL A  49      18.168  20.243  33.829  1.00  0.00           C  
ATOM    388  C   VAL A  49      17.112  20.843  34.756  1.00  0.00           C  
ATOM    389  O   VAL A  49      17.095  22.032  35.008  1.00  0.00           O  
ATOM    390  CB  VAL A  49      17.700  20.359  32.377  1.00  0.00           C  
ATOM    391  CG1 VAL A  49      17.631  21.835  31.978  1.00  0.00           C  
ATOM    392  CG2 VAL A  49      18.690  19.632  31.464  1.00  0.00           C  
ATOM    393  N   ALA A  50      16.230  20.029  35.267  1.00  0.00           N  
ATOM    394  CA  ALA A  50      15.176  20.550  36.179  1.00  0.00           C  
ATOM    395  C   ALA A  50      15.783  20.804  37.560  1.00  0.00           C  
ATOM    396  O   ALA A  50      15.252  21.553  38.355  1.00  0.00           O  
ATOM    397  CB  ALA A  50      14.048  19.524  36.297  1.00  0.00           C  
ATOM    398  N   SER A  51      16.895  20.185  37.851  1.00  0.00           N  
ATOM    399  CA  SER A  51      17.538  20.392  39.177  1.00  0.00           C  
ATOM    400  C   SER A  51      18.273  21.733  39.181  1.00  0.00           C  
ATOM    401  O   SER A  51      18.162  22.510  40.108  1.00  0.00           O  
ATOM    402  CB  SER A  51      18.536  19.263  39.442  1.00  0.00           C  
ATOM    403  OG  SER A  51      17.840  18.129  39.943  1.00  0.00           O  
ATOM    404  N   HIS A  52      19.022  22.012  38.149  1.00  0.00           N  
ATOM    405  CA  HIS A  52      19.759  23.305  38.095  1.00  0.00           C  
ATOM    406  C   HIS A  52      18.755  24.458  38.061  1.00  0.00           C  
ATOM    407  O   HIS A  52      19.019  25.540  38.544  1.00  0.00           O  
ATOM    408  CB  HIS A  52      20.628  23.345  36.836  1.00  0.00           C  
ATOM    409  CG  HIS A  52      21.228  24.716  36.684  1.00  0.00           C  
ATOM    410  ND1 HIS A  52      21.716  25.434  37.766  1.00  0.00           N  
ATOM    411  CD2 HIS A  52      21.426  25.515  35.585  1.00  0.00           C  
ATOM    412  CE1 HIS A  52      22.178  26.607  37.298  1.00  0.00           C  
ATOM    413  NE2 HIS A  52      22.026  26.708  35.975  1.00  0.00           N  
ATOM    414  N   LEU A  53      17.601  24.233  37.494  1.00  0.00           N  
ATOM    415  CA  LEU A  53      16.576  25.312  37.431  1.00  0.00           C  
ATOM    416  C   LEU A  53      16.002  25.549  38.829  1.00  0.00           C  
ATOM    417  O   LEU A  53      15.905  26.670  39.289  1.00  0.00           O  
ATOM    418  CB  LEU A  53      15.454  24.892  36.480  1.00  0.00           C  
ATOM    419  CG  LEU A  53      14.429  26.021  36.367  1.00  0.00           C  
ATOM    420  CD1 LEU A  53      14.818  26.952  35.218  1.00  0.00           C  
ATOM    421  CD2 LEU A  53      13.045  25.427  36.093  1.00  0.00           C  
ATOM    422  N   GLN A  54      15.622  24.503  39.511  1.00  0.00           N  
ATOM    423  CA  GLN A  54      15.057  24.670  40.879  1.00  0.00           C  
ATOM    424  C   GLN A  54      16.160  25.141  41.829  1.00  0.00           C  
ATOM    425  O   GLN A  54      15.894  25.674  42.889  1.00  0.00           O  
ATOM    426  CB  GLN A  54      14.499  23.331  41.369  1.00  0.00           C  
ATOM    427  CG  GLN A  54      13.227  22.993  40.588  1.00  0.00           C  
ATOM    428  CD  GLN A  54      12.656  21.666  41.091  1.00  0.00           C  
ATOM    429  OE1 GLN A  54      12.155  20.875  40.316  1.00  0.00           O  
ATOM    430  NE2 GLN A  54      12.711  21.387  42.365  1.00  0.00           N  
ATOM    431  N   LYS A  55      17.396  24.951  41.458  1.00  0.00           N  
ATOM    432  CA  LYS A  55      18.514  25.391  42.340  1.00  0.00           C  
ATOM    433  C   LYS A  55      18.730  26.896  42.172  1.00  0.00           C  
ATOM    434  O   LYS A  55      19.182  27.572  43.076  1.00  0.00           O  
ATOM    435  CB  LYS A  55      19.794  24.645  41.955  1.00  0.00           C  
ATOM    436  CG  LYS A  55      19.858  23.314  42.709  1.00  0.00           C  
ATOM    437  CD  LYS A  55      20.847  22.377  42.012  1.00  0.00           C  
ATOM    438  CE  LYS A  55      22.261  22.648  42.530  1.00  0.00           C  
ATOM    439  NZ  LYS A  55      23.056  21.388  42.489  1.00  0.00           N  
ATOM    440  N   PHE A  56      18.409  27.427  41.024  1.00  0.00           N  
ATOM    441  CA  PHE A  56      18.595  28.889  40.804  1.00  0.00           C  
ATOM    442  C   PHE A  56      17.563  29.660  41.625  1.00  0.00           C  
ATOM    443  O   PHE A  56      17.889  30.614  42.300  1.00  0.00           O  
ATOM    444  CB  PHE A  56      18.417  29.213  39.320  1.00  0.00           C  
ATOM    445  CG  PHE A  56      18.845  30.637  39.061  1.00  0.00           C  
ATOM    446  CD1 PHE A  56      20.115  31.069  39.463  1.00  0.00           C  
ATOM    447  CD2 PHE A  56      17.974  31.526  38.421  1.00  0.00           C  
ATOM    448  CE1 PHE A  56      20.513  32.390  39.224  1.00  0.00           C  
ATOM    449  CE2 PHE A  56      18.372  32.847  38.182  1.00  0.00           C  
ATOM    450  CZ  PHE A  56      19.643  33.279  38.585  1.00  0.00           C  
ATOM    451  N   ARG A  57      16.323  29.253  41.586  1.00  0.00           N  
ATOM    452  CA  ARG A  57      15.291  29.970  42.385  1.00  0.00           C  
ATOM    453  C   ARG A  57      15.744  29.989  43.841  1.00  0.00           C  
ATOM    454  O   ARG A  57      15.619  30.981  44.532  1.00  0.00           O  
ATOM    455  CB  ARG A  57      13.950  29.241  42.271  1.00  0.00           C  
ATOM    456  CG  ARG A  57      13.333  29.514  40.897  1.00  0.00           C  
ATOM    457  CD  ARG A  57      12.690  28.233  40.363  1.00  0.00           C  
ATOM    458  NE  ARG A  57      11.540  28.585  39.485  1.00  0.00           N  
ATOM    459  CZ  ARG A  57      11.637  29.587  38.654  1.00  0.00           C  
ATOM    460  N   VAL A  58      16.294  28.900  44.307  1.00  0.00           N  
ATOM    461  CA  VAL A  58      16.782  28.858  45.711  1.00  0.00           C  
ATOM    462  C   VAL A  58      17.930  29.856  45.844  1.00  0.00           C  
ATOM    463  O   VAL A  58      18.056  30.553  46.832  1.00  0.00           O  
ATOM    464  CB  VAL A  58      17.284  27.451  46.040  1.00  0.00           C  
ATOM    465  CG1 VAL A  58      18.081  27.484  47.344  1.00  0.00           C  
ATOM    466  CG2 VAL A  58      16.088  26.509  46.199  1.00  0.00           C  
ATOM    467  N   ALA A  59      18.758  29.942  44.838  1.00  0.00           N  
ATOM    468  CA  ALA A  59      19.890  30.905  44.878  1.00  0.00           C  
ATOM    469  C   ALA A  59      19.343  32.318  44.661  1.00  0.00           C  
ATOM    470  O   ALA A  59      20.027  33.301  44.863  1.00  0.00           O  
ATOM    471  CB  ALA A  59      20.889  30.568  43.771  1.00  0.00           C  
ATOM    472  N   LEU A  60      18.107  32.419  44.247  1.00  0.00           N  
ATOM    473  CA  LEU A  60      17.498  33.755  44.006  1.00  0.00           C  
ATOM    474  C   LEU A  60      16.809  34.241  45.283  1.00  0.00           C  
ATOM    475  O   LEU A  60      16.676  35.425  45.515  1.00  0.00           O  
ATOM    476  CB  LEU A  60      16.466  33.636  42.881  1.00  0.00           C  
ATOM    477  CG  LEU A  60      17.144  33.903  41.536  1.00  0.00           C  
ATOM    478  CD1 LEU A  60      16.344  33.231  40.419  1.00  0.00           C  
ATOM    479  CD2 LEU A  60      17.198  35.412  41.285  1.00  0.00           C  
ATOM    480  N   LYS A  61      16.371  33.334  46.111  1.00  0.00           N  
ATOM    481  CA  LYS A  61      15.691  33.744  47.372  1.00  0.00           C  
ATOM    482  C   LYS A  61      16.654  34.560  48.233  1.00  0.00           C  
ATOM    483  O   LYS A  61      16.614  35.774  48.249  1.00  0.00           O  
ATOM    484  CB  LYS A  61      15.252  32.498  48.143  1.00  0.00           C  
ATOM    485  CG  LYS A  61      14.139  31.786  47.372  1.00  0.00           C  
ATOM    486  CD  LYS A  61      12.965  31.508  48.313  1.00  0.00           C  
ATOM    487  CE  LYS A  61      12.391  30.122  48.019  1.00  0.00           C  
ATOM    488  NZ  LYS A  61      12.253  29.360  49.293  1.00  0.00           N  
ATOM    489  N   LYS A  62      17.518  33.901  48.953  1.00  0.00           N  
ATOM    490  CA  LYS A  62      18.484  34.635  49.818  1.00  0.00           C  
ATOM    491  C   LYS A  62      19.731  34.993  49.006  1.00  0.00           C  
ATOM    492  O   LYS A  62      20.572  34.156  48.741  1.00  0.00           O  
ATOM    493  CB  LYS A  62      18.883  33.749  51.000  1.00  0.00           C  
ATOM    494  CG  LYS A  62      17.795  33.804  52.074  1.00  0.00           C  
ATOM    495  CD  LYS A  62      18.316  33.163  53.361  1.00  0.00           C  
ATOM    496  CE  LYS A  62      17.219  32.300  53.986  1.00  0.00           C  
ATOM    497  NZ  LYS A  62      17.629  30.868  53.944  1.00  0.00           N  
ATOM    498  N   VAL A  63      19.860  36.230  48.612  1.00  0.00           N  
ATOM    499  CA  VAL A  63      21.055  36.640  47.821  1.00  0.00           C  
ATOM    500  C   VAL A  63      21.691  37.875  48.463  1.00  0.00           C  
ATOM    501  O   VAL A  63      21.169  38.969  48.379  1.00  0.00           O  
ATOM    502  CB  VAL A  63      20.635  36.972  46.387  1.00  0.00           C  
ATOM    503  CG1 VAL A  63      20.669  35.699  45.538  1.00  0.00           C  
ATOM    504  CG2 VAL A  63      19.216  37.545  46.388  1.00  0.00           C  
ATOM    505  N   SER A  64      22.815  37.708  49.105  1.00  0.00           N  
ATOM    506  CA  SER A  64      23.482  38.874  49.752  1.00  0.00           C  
ATOM    507  C   SER A  64      24.863  39.080  49.127  1.00  0.00           C  
ATOM    508  O   SER A  64      25.203  40.220  48.852  1.00  0.00           O  
ATOM    509  CB  SER A  64      23.634  38.605  51.249  1.00  0.00           C  
ATOM    510  OG  SER A  64      23.903  37.224  51.454  1.00  0.00           O  
ATOM    511  OXT SER A  64      25.559  38.097  48.935  1.00  0.00           O  
TER     512      SER A  64 
MASTER        0    0    0    0    0    0    0    0  511    1    0    5
END   
