# Supplementary material for: Exploring the Binding Affinity of the ARR2 GARP DNA Binding Domain via Comparative Methods
Source: Genes (Basel). 2023 Aug 17;14(8):1638. doi: 10.3390/genes14081638 (PMC10454580; doi:10.3390/genes14081638)
Supplement: Supplementary file 1 [file genes-14-01638-s001.zip › Figure_S3_GARP2_DNA_complex.pdb]

HEADER    TRANSCRIPTION/DNA                        8-MAY-21   1HDD
SEQRES   1 A   21    T   T   T   T   G   C   C   A   T   G   T   A   A
SEQRES   2 A   21    T   T   A   C   C   T   A   A                    
SEQRES   1 B   21    A   T   T   A   G   G   T   A   A   T   T   A   C
SEQRES   2 B   21    A   T   G   G   C   A   A   A                    
ATOM      1  O5*   T A   1      57.827  35.201  40.313  1.00 20.68           O  
ATOM      2  C5*   T A   1      58.654  35.289  39.150  1.00 21.04           C  
ATOM      3  C4*   T A   1      59.716  34.224  39.194  1.00 20.47           C  
ATOM      4  O4*   T A   1      60.713  34.617  40.151  1.00 20.13           O  
ATOM      5  C3*   T A   1      59.207  32.858  39.641  1.00 21.52           C  
ATOM      6  O3*   T A   1      59.160  32.097  38.458  1.00 22.48           O  
ATOM      7  C2*   T A   1      60.313  32.308  40.535  1.00 19.50           C  
ATOM      8  C1*   T A   1      60.950  33.568  41.079  1.00 18.64           C  
ATOM      9  N1    T A   1      60.402  33.983  42.367  1.00 15.96           N  
ATOM     10  C2    T A   1      61.000  33.492  43.496  1.00 15.90           C  
ATOM     11  O2    T A   1      61.917  32.709  43.475  1.00 14.33           O  
ATOM     12  N3    T A   1      60.454  33.957  44.666  1.00 17.34           N  
ATOM     13  C4    T A   1      59.388  34.847  44.798  1.00 16.88           C  
ATOM     14  O4    T A   1      58.949  35.132  45.909  1.00 18.85           O  
ATOM     15  C5    T A   1      58.829  35.320  43.568  1.00 13.90           C  
ATOM     16  C5M   T A   1      57.680  36.271  43.601  1.00 11.43           C  
ATOM     17  C6    T A   1      59.367  34.879  42.432  1.00 14.43           C  
ATOM     18  P     T A   2      58.410  30.684  38.378  1.00 21.08           P  
ATOM     19  O1P   T A   2      58.824  30.040  37.080  1.00 20.49           O  
ATOM     20  O2P   T A   2      56.978  30.969  38.721  1.00 18.45           O  
ATOM     21  O5*   T A   2      59.100  29.942  39.627  1.00 19.74           O  
ATOM     22  C5*   T A   2      60.341  29.247  39.601  1.00 20.03           C  
ATOM     23  C4*   T A   2      60.312  28.444  40.877  1.00 21.87           C  
ATOM     24  O4*   T A   2      60.009  29.355  41.950  1.00 21.99           O  
ATOM     25  C3*   T A   2      59.146  27.474  40.919  1.00 21.89           C  
ATOM     26  O3*   T A   2      59.723  26.230  40.973  1.00 23.80           O  
ATOM     27  C2*   T A   2      58.346  27.733  42.201  1.00 21.00           C  
ATOM     28  C1*   T A   2      59.160  28.778  42.937  1.00 19.96           C  
ATOM     29  N1    T A   2      58.347  29.894  43.507  1.00 15.79           N  
ATOM     30  C2    T A   2      58.432  30.098  44.852  1.00 15.72           C  
ATOM     31  O2    T A   2      59.094  29.357  45.595  1.00 16.27           O  
ATOM     32  N3    T A   2      57.684  31.175  45.283  1.00 15.22           N  
ATOM     33  C4    T A   2      56.921  32.041  44.506  1.00 15.18           C  
ATOM     34  O4    T A   2      56.315  32.990  45.007  1.00 15.92           O  
ATOM     35  C5    T A   2      56.931  31.765  43.112  1.00 14.27           C  
ATOM     36  C5M   T A   2      56.165  32.640  42.173  1.00 14.37           C  
ATOM     37  C6    T A   2      57.633  30.724  42.690  1.00 14.29           C  
ATOM     38  P     T A   3      58.742  24.981  40.796  1.00 24.45           P  
ATOM     39  O1P   T A   3      59.714  23.923  40.342  1.00 24.39           O  
ATOM     40  O2P   T A   3      57.525  25.426  39.989  1.00 23.57           O  
ATOM     41  O5*   T A   3      58.288  24.675  42.334  1.00 22.25           O  
ATOM     42  C5*   T A   3      59.183  23.922  43.202  1.00 20.96           C  
ATOM     43  C4*   T A   3      58.591  23.844  44.592  1.00 19.88           C  
ATOM     44  O4*   T A   3      58.266  25.195  45.052  1.00 19.81           O  
ATOM     45  C3*   T A   3      57.248  23.128  44.606  1.00 21.48           C  
ATOM     46  O3*   T A   3      56.922  22.673  45.932  1.00 22.10           O  
ATOM     47  C2*   T A   3      56.340  24.289  44.257  1.00 20.16           C  
ATOM     48  C1*   T A   3      56.897  25.186  45.351  1.00 20.38           C  
ATOM     49  N1    T A   3      56.272  26.496  45.294  1.00 19.97           N  
ATOM     50  C2    T A   3      55.851  27.084  46.478  1.00 19.12           C  
ATOM     51  O2    T A   3      56.121  26.663  47.591  1.00 19.45           O  
ATOM     52  N3    T A   3      55.153  28.248  46.306  1.00 18.05           N  
ATOM     53  C4    T A   3      54.826  28.847  45.098  1.00 18.31           C  
ATOM     54  O4    T A   3      54.190  29.905  45.078  1.00 17.73           O  
ATOM     55  C5    T A   3      55.242  28.140  43.913  1.00 20.57           C  
ATOM     56  C5M   T A   3      54.927  28.727  42.556  1.00 21.19           C  
ATOM     57  C6    T A   3      55.913  26.987  44.060  1.00 20.18           C  
ATOM     58  P     T A   4      55.891  21.438  45.903  1.00 22.46           P  
ATOM     59  O1P   T A   4      56.747  20.332  45.370  1.00 23.66           O  
ATOM     60  O2P   T A   4      54.621  21.843  45.187  1.00 19.38           O  
ATOM     61  O5*   T A   4      55.512  21.126  47.455  1.00 21.58           O  
ATOM     62  C5*   T A   4      56.244  21.578  48.629  1.00 20.74           C  
ATOM     63  C4*   T A   4      55.265  22.150  49.658  1.00 18.83           C  
ATOM     64  O4*   T A   4      55.126  23.532  49.247  1.00 18.41           O  
ATOM     65  C3*   T A   4      53.822  21.530  49.624  1.00 21.65           C  
ATOM     66  O3*   T A   4      53.030  21.611  50.857  1.00 22.58           O  
ATOM     67  C2*   T A   4      53.149  22.406  48.594  1.00 19.35           C  
ATOM     68  C1*   T A   4      53.751  23.735  49.055  1.00 19.63           C  
ATOM     69  N1    T A   4      53.389  24.825  48.153  1.00 18.01           N  
ATOM     70  C2    T A   4      52.913  25.989  48.760  1.00 18.80           C  
ATOM     71  O2    T A   4      52.975  26.202  49.988  1.00 16.68           O  
ATOM     72  N3    T A   4      52.443  26.918  47.849  1.00 17.40           N  
ATOM     73  C4    T A   4      52.379  26.763  46.474  1.00 17.70           C  
ATOM     74  O4    T A   4      51.924  27.659  45.783  1.00 16.81           O  
ATOM     75  C5    T A   4      52.838  25.503  45.947  1.00 18.15           C  
ATOM     76  C5M   T A   4      52.770  25.257  44.469  1.00 18.61           C  
ATOM     77  C6    T A   4      53.299  24.587  46.797  1.00 19.33           C  
ATOM     78  P     G A   5      53.522  21.121  52.341  1.00 24.28           P  
ATOM     79  O1P   G A   5      55.050  21.108  52.455  1.00 20.22           O  
ATOM     80  O2P   G A   5      52.681  19.903  52.557  1.00 26.18           O  
ATOM     81  O5*   G A   5      52.918  22.249  53.344  1.00 23.56           O  
ATOM     82  C5*   G A   5      52.807  23.579  52.856  1.00 21.62           C  
ATOM     83  C4*   G A   5      51.370  24.000  52.996  1.00 22.68           C  
ATOM     84  O4*   G A   5      50.910  24.859  51.907  1.00 22.02           O  
ATOM     85  C3*   G A   5      50.370  22.852  53.091  1.00 23.63           C  
ATOM     86  O3*   G A   5      49.381  23.305  54.029  1.00 24.66           O  
ATOM     87  C2*   G A   5      49.790  22.867  51.675  1.00 24.64           C  
ATOM     88  C1*   G A   5      49.636  24.380  51.526  1.00 21.63           C  
ATOM     89  N9    G A   5      49.411  24.828  50.160  1.00 23.75           N  
ATOM     90  C8    G A   5      49.714  24.187  48.969  1.00 23.98           C  
ATOM     91  N7    G A   5      49.389  24.894  47.913  1.00 23.78           N  
ATOM     92  C5    G A   5      48.863  26.074  48.441  1.00 21.47           C  
ATOM     93  C6    G A   5      48.356  27.206  47.766  1.00 18.41           C  
ATOM     94  O6    G A   5      48.281  27.348  46.533  1.00 17.99           O  
ATOM     95  N1    G A   5      47.939  28.203  48.670  1.00 16.56           N  
ATOM     96  C2    G A   5      47.985  28.063  50.062  1.00 17.63           C  
ATOM     97  N2    G A   5      47.503  29.071  50.808  1.00 17.97           N  
ATOM     98  N3    G A   5      48.454  26.989  50.701  1.00 18.87           N  
ATOM     99  C4    G A   5      48.877  26.049  49.824  1.00 20.80           C  
ATOM    100  P     C A   6      48.272  22.325  54.642  1.00 23.40           P  
ATOM    101  O1P   C A   6      48.611  22.142  56.098  1.00 22.26           O  
ATOM    102  O2P   C A   6      48.238  21.126  53.719  1.00 23.42           O  
ATOM    103  O5*   C A   6      46.879  23.185  54.462  1.00 22.51           O  
ATOM    104  C5*   C A   6      46.508  24.316  55.312  1.00 21.60           C  
ATOM    105  C4*   C A   6      45.811  25.469  54.562  1.00 21.88           C  
ATOM    106  O4*   C A   6      46.070  25.440  53.135  1.00 20.65           O  
ATOM    107  C3*   C A   6      44.281  25.578  54.647  1.00 21.87           C  
ATOM    108  O3*   C A   6      43.836  26.718  55.414  1.00 23.68           O  
ATOM    109  C2*   C A   6      43.803  25.724  53.211  1.00 20.86           C  
ATOM    110  C1*   C A   6      45.057  26.245  52.564  1.00 20.13           C  
ATOM    111  N1    C A   6      45.100  26.010  51.129  1.00 18.45           N  
ATOM    112  C2    C A   6      44.704  27.035  50.263  1.00 17.46           C  
ATOM    113  O2    C A   6      44.311  28.126  50.702  1.00 16.10           O  
ATOM    114  N3    C A   6      44.774  26.782  48.944  1.00 18.11           N  
ATOM    115  C4    C A   6      45.223  25.600  48.504  1.00 18.30           C  
ATOM    116  N4    C A   6      45.303  25.431  47.185  1.00 19.72           N  
ATOM    117  C5    C A   6      45.643  24.560  49.367  1.00 17.30           C  
ATOM    118  C6    C A   6      45.576  24.817  50.665  1.00 17.56           C  
ATOM    119  P     C A   7      42.807  26.432  56.656  1.00 25.07           P  
ATOM    120  O1P   C A   7      43.419  27.145  57.827  1.00 23.01           O  
ATOM    121  O2P   C A   7      42.463  24.956  56.763  1.00 26.27           O  
ATOM    122  O5*   C A   7      41.383  27.084  56.227  1.00 25.99           O  
ATOM    123  C5*   C A   7      41.346  28.462  55.878  1.00 25.03           C  
ATOM    124  C4*   C A   7      41.206  28.690  54.370  1.00 24.92           C  
ATOM    125  O4*   C A   7      41.632  27.549  53.556  1.00 22.44           O  
ATOM    126  C3*   C A   7      39.771  29.010  53.927  1.00 22.85           C  
ATOM    127  O3*   C A   7      39.405  30.440  54.086  1.00 22.99           O  
ATOM    128  C2*   C A   7      39.690  28.472  52.495  1.00 23.39           C  
ATOM    129  C1*   C A   7      41.088  27.881  52.299  1.00 21.27           C  
ATOM    130  N1    C A   7      41.276  26.857  51.212  1.00 19.21           N  
ATOM    131  C2    C A   7      41.153  27.397  49.905  1.00 19.21           C  
ATOM    132  O2    C A   7      40.868  28.615  49.806  1.00 18.76           O  
ATOM    133  N3    C A   7      41.339  26.583  48.822  1.00 18.16           N  
ATOM    134  C4    C A   7      41.623  25.296  49.051  1.00 17.57           C  
ATOM    135  N4    C A   7      41.798  24.536  47.983  1.00 17.70           N  
ATOM    136  C5    C A   7      41.725  24.728  50.373  1.00 16.62           C  
ATOM    137  C6    C A   7      41.540  25.527  51.427  1.00 17.31           C  
ATOM    138  P     A A   8      37.854  30.542  54.582  1.00 26.08           P  
ATOM    139  O1P   A A   8      37.817  31.358  55.834  1.00 26.02           O  
ATOM    140  O2P   A A   8      37.325  29.131  54.569  1.00 29.16           O  
ATOM    141  O5*   A A   8      37.019  31.303  53.437  1.00 24.49           O  
ATOM    142  C5*   A A   8      37.839  32.158  52.652  1.00 24.33           C  
ATOM    143  C4*   A A   8      37.380  32.069  51.216  1.00 21.90           C  
ATOM    144  O4*   A A   8      37.790  30.787  50.685  1.00 22.51           O  
ATOM    145  C3*   A A   8      35.865  32.107  51.171  1.00 23.77           C  
ATOM    146  O3*   A A   8      35.482  32.934  50.108  1.00 22.80           O  
ATOM    147  C2*   A A   8      35.429  30.644  51.053  1.00 22.83           C  
ATOM    148  C1*   A A   8      36.627  30.092  50.274  1.00 22.15           C  
ATOM    149  N9    A A   8      36.946  28.669  50.276  1.00 19.14           N  
ATOM    150  C8    A A   8      37.019  27.770  51.306  1.00 20.33           C  
ATOM    151  N7    A A   8      37.450  26.584  50.908  1.00 19.49           N  
ATOM    152  C5    A A   8      37.678  26.768  49.537  1.00 18.68           C  
ATOM    153  C6    A A   8      38.159  25.925  48.515  1.00 19.93           C  
ATOM    154  N6    A A   8      38.475  24.645  48.707  1.00 19.69           N  
ATOM    155  N1    A A   8      38.271  26.461  47.259  1.00 19.65           N  
ATOM    156  C2    A A   8      37.922  27.737  47.076  1.00 18.98           C  
ATOM    157  N3    A A   8      37.450  28.603  47.963  1.00 17.91           N  
ATOM    158  C4    A A   8      37.380  28.039  49.170  1.00 19.35           C  
ATOM    159  P     T A   9      34.099  33.691  50.445  1.00 22.41           P  
ATOM    160  O1P   T A   9      34.290  35.171  50.164  1.00 20.86           O  
ATOM    161  O2P   T A   9      33.691  33.134  51.782  1.00 21.54           O  
ATOM    162  O5*   T A   9      33.161  33.064  49.297  1.00 21.30           O  
ATOM    163  C5*   T A   9      33.866  33.162  48.079  1.00 19.89           C  
ATOM    164  C4*   T A   9      33.635  32.013  47.129  1.00 19.77           C  
ATOM    165  O4*   T A   9      34.230  30.743  47.502  1.00 19.21           O  
ATOM    166  C3*   T A   9      32.202  31.734  46.750  1.00 18.24           C  
ATOM    167  O3*   T A   9      32.024  32.302  45.463  1.00 18.71           O  
ATOM    168  C2*   T A   9      32.158  30.204  46.692  1.00 19.14           C  
ATOM    169  C1*   T A   9      33.641  29.828  46.588  1.00 19.13           C  
ATOM    170  N1    T A   9      33.917  28.465  47.115  1.00 19.16           N  
ATOM    171  C2    T A   9      34.214  27.344  46.286  1.00 20.10           C  
ATOM    172  O2    T A   9      34.263  27.279  45.052  1.00 18.43           O  
ATOM    173  N3    T A   9      34.446  26.203  46.993  1.00 20.37           N  
ATOM    174  C4    T A   9      34.418  26.071  48.369  1.00 22.05           C  
ATOM    175  O4    T A   9      34.645  24.955  48.840  1.00 21.66           O  
ATOM    176  C5    T A   9      34.098  27.274  49.132  1.00 18.32           C  
ATOM    177  C5M   T A   9      34.022  27.296  50.637  1.00 18.93           C  
ATOM    178  C6    T A   9      33.868  28.384  48.472  1.00 19.35           C  
ATOM    179  P     G A  10      30.526  32.302  44.871  1.00 21.89           P  
ATOM    180  O1P   G A  10      30.498  33.476  43.950  1.00 23.91           O  
ATOM    181  O2P   G A  10      29.460  32.109  45.918  1.00 20.34           O  
ATOM    182  O5*   G A  10      30.519  30.929  44.050  1.00 21.63           O  
ATOM    183  C5*   G A  10      31.560  30.708  43.142  1.00 19.86           C  
ATOM    184  C4*   G A  10      30.915  29.961  42.018  1.00 17.57           C  
ATOM    185  O4*   G A  10      31.131  28.579  42.313  1.00 17.21           O  
ATOM    186  C3*   G A  10      29.422  30.169  42.053  1.00 16.43           C  
ATOM    187  O3*   G A  10      28.873  30.256  40.796  1.00 16.83           O  
ATOM    188  C2*   G A  10      28.860  29.042  42.866  1.00 16.16           C  
ATOM    189  C1*   G A  10      29.998  28.046  42.908  1.00 17.57           C  
ATOM    190  N9    G A  10      30.273  27.662  44.271  1.00 19.13           N  
ATOM    191  C8    G A  10      29.926  28.342  45.414  1.00 20.48           C  
ATOM    192  N7    G A  10      30.185  27.662  46.504  1.00 21.17           N  
ATOM    193  C5    G A  10      30.702  26.445  46.058  1.00 19.12           C  
ATOM    194  C6    G A  10      31.122  25.314  46.801  1.00 19.69           C  
ATOM    195  O6    G A  10      31.143  25.205  48.042  1.00 17.21           O  
ATOM    196  N1    G A  10      31.548  24.264  45.961  1.00 18.82           N  
ATOM    197  C2    G A  10      31.564  24.328  44.564  1.00 19.97           C  
ATOM    198  N2    G A  10      32.019  23.240  43.913  1.00 17.05           N  
ATOM    199  N3    G A  10      31.187  25.409  43.858  1.00 20.01           N  
ATOM    200  C4    G A  10      30.761  26.425  44.676  1.00 21.67           C  
ATOM    201  P     T A  11      28.455  29.111  39.772  1.00 18.99           P  
ATOM    202  O1P   T A  11      29.480  29.055  38.699  1.00 20.03           O  
ATOM    203  O2P   T A  11      27.060  29.371  39.360  1.00 18.36           O  
ATOM    204  O5*   T A  11      28.486  27.684  40.533  1.00 18.99           O  
ATOM    205  C5*   T A  11      28.678  26.555  39.621  1.00 17.80           C  
ATOM    206  C4*   T A  11      28.047  25.270  40.091  1.00 16.01           C  
ATOM    207  O4*   T A  11      28.357  25.043  41.498  1.00 15.76           O  
ATOM    208  C3*   T A  11      26.539  25.244  40.029  1.00 14.23           C  
ATOM    209  O3*   T A  11      26.149  23.913  39.774  1.00 14.38           O  
ATOM    210  C2*   T A  11      26.218  25.590  41.471  1.00 12.64           C  
ATOM    211  C1*   T A  11      27.190  24.621  42.109  1.00 12.53           C  
ATOM    212  N1    T A  11      27.317  24.882  43.475  1.00 10.29           N  
ATOM    213  C2    T A  11      27.775  23.929  44.342  1.00 11.39           C  
ATOM    214  O2    T A  11      28.156  22.844  44.022  1.00 13.70           O  
ATOM    215  N3    T A  11      27.795  24.310  45.632  1.00 11.43           N  
ATOM    216  C4    T A  11      27.404  25.542  46.089  1.00 13.70           C  
ATOM    217  O4    T A  11      27.498  25.772  47.274  1.00 17.37           O  
ATOM    218  C5    T A  11      26.916  26.474  45.111  1.00 12.09           C  
ATOM    219  C5M   T A  11      26.445  27.847  45.462  1.00 12.64           C  
ATOM    220  C6    T A  11      26.893  26.092  43.869  1.00 10.44           C  
ATOM    221  P     A A  12      25.681  23.456  38.330  1.00 15.42           P  
ATOM    222  O1P   A A  12      26.716  23.968  37.387  1.00 15.03           O  
ATOM    223  O2P   A A  12      24.251  23.834  38.245  1.00 15.03           O  
ATOM    224  O5*   A A  12      25.713  21.850  38.355  1.00 18.23           O  
ATOM    225  C5*   A A  12      26.881  21.076  38.752  1.00 18.10           C  
ATOM    226  C4*   A A  12      26.533  19.908  39.677  1.00 15.07           C  
ATOM    227  O4*   A A  12      26.559  20.250  41.110  1.00 12.92           O  
ATOM    228  C3*   A A  12      25.159  19.355  39.423  1.00 14.34           C  
ATOM    229  O3*   A A  12      25.236  17.996  39.651  1.00 14.07           O  
ATOM    230  C2*   A A  12      24.341  20.115  40.472  1.00 12.57           C  
ATOM    231  C1*   A A  12      25.284  20.128  41.651  1.00 12.08           C  
ATOM    232  N9    A A  12      25.043  21.176  42.628  1.00 12.83           N  
ATOM    233  C8    A A  12      24.553  22.429  42.419  1.00 13.02           C  
ATOM    234  N7    A A  12      24.394  23.135  43.534  1.00 14.10           N  
ATOM    235  C5    A A  12      24.787  22.277  44.535  1.00 15.66           C  
ATOM    236  C6    A A  12      24.864  22.395  45.945  1.00 17.95           C  
ATOM    237  N6    A A  12      24.565  23.491  46.642  1.00 17.74           N  
ATOM    238  N1    A A  12      25.258  21.319  46.640  1.00 19.56           N  
ATOM    239  C2    A A  12      25.586  20.207  45.967  1.00 20.10           C  
ATOM    240  N3    A A  12      25.608  19.992  44.652  1.00 18.83           N  
ATOM    241  C4    A A  12      25.174  21.069  43.989  1.00 15.97           C  
ATOM    242  P     A A  13      24.040  17.071  39.246  1.00 13.32           P  
ATOM    243  O1P   A A  13      24.643  16.098  38.345  1.00 16.53           O  
ATOM    244  O2P   A A  13      22.904  17.867  38.775  1.00 12.91           O  
ATOM    245  O5*   A A  13      23.670  16.405  40.648  1.00 11.95           O  
ATOM    246  C5*   A A  13      24.667  16.347  41.637  1.00 11.86           C  
ATOM    247  C4*   A A  13      24.179  15.756  42.953  1.00 12.76           C  
ATOM    248  O4*   A A  13      24.191  16.780  43.991  1.00 12.75           O  
ATOM    249  C3*   A A  13      22.757  15.239  42.946  1.00 14.12           C  
ATOM    250  O3*   A A  13      22.507  14.546  44.178  1.00 17.23           O  
ATOM    251  C2*   A A  13      22.099  16.568  43.076  1.00 12.66           C  
ATOM    252  C1*   A A  13      22.848  17.039  44.317  1.00 12.07           C  
ATOM    253  N9    A A  13      22.453  18.420  44.512  1.00 11.39           N  
ATOM    254  C8    A A  13      21.769  19.039  43.533  1.00 11.24           C  
ATOM    255  N7    A A  13      21.315  20.195  43.854  1.00 11.79           N  
ATOM    256  C5    A A  13      21.659  20.332  45.177  1.00 12.37           C  
ATOM    257  C6    A A  13      21.443  21.385  46.086  1.00 12.91           C  
ATOM    258  N6    A A  13      20.790  22.523  45.802  1.00 12.00           N  
ATOM    259  N1    A A  13      21.882  21.212  47.325  1.00 14.36           N  
ATOM    260  C2    A A  13      22.518  20.089  47.619  1.00 14.79           C  
ATOM    261  N3    A A  13      22.807  19.055  46.843  1.00 14.42           N  
ATOM    262  C4    A A  13      22.321  19.223  45.619  1.00 12.58           C  
ATOM    263  P     T A  14      21.270  13.545  44.478  1.00 16.98           P  
ATOM    264  O1P   T A  14      21.814  12.180  44.363  1.00 17.96           O  
ATOM    265  O2P   T A  14      20.036  13.864  43.714  1.00 13.62           O  
ATOM    266  O5*   T A  14      20.986  13.911  46.009  1.00 15.45           O  
ATOM    267  C5*   T A  14      21.928  14.381  46.972  1.00 15.20           C  
ATOM    268  C4*   T A  14      21.158  14.606  48.280  1.00 16.20           C  
ATOM    269  O4*   T A  14      20.829  16.009  48.348  1.00 16.01           O  
ATOM    270  C3*   T A  14      19.784  13.909  48.364  1.00 16.13           C  
ATOM    271  O3*   T A  14      19.284  13.750  49.727  1.00 18.09           O  
ATOM    272  C2*   T A  14      18.900  14.846  47.573  1.00 14.91           C  
ATOM    273  C1*   T A  14      19.473  16.148  48.073  1.00 13.90           C  
ATOM    274  N1    T A  14      19.162  17.307  47.299  1.00 11.75           N  
ATOM    275  C2    T A  14      19.047  18.398  48.065  1.00 11.94           C  
ATOM    276  O2    T A  14      19.319  18.355  49.231  1.00 11.20           O  
ATOM    277  N3    T A  14      18.649  19.524  47.414  1.00 13.62           N  
ATOM    278  C4    T A  14      18.349  19.646  46.061  1.00 14.44           C  
ATOM    279  O4    T A  14      17.975  20.736  45.597  1.00 16.30           O  
ATOM    280  C5    T A  14      18.499  18.435  45.304  1.00 12.49           C  
ATOM    281  C5M   T A  14      18.188  18.447  43.844  1.00 12.29           C  
ATOM    282  C6    T A  14      18.870  17.322  45.954  1.00 11.57           C  
ATOM    283  P     T A  15      18.494  12.429  50.267  1.00 16.59           P  
ATOM    284  O1P   T A  15      19.503  11.494  50.840  1.00 15.68           O  
ATOM    285  O2P   T A  15      17.538  12.019  49.184  1.00 15.57           O  
ATOM    286  O5*   T A  15      17.698  12.969  51.522  1.00 16.11           O  
ATOM    287  C5*   T A  15      18.333  13.941  52.306  1.00 16.89           C  
ATOM    288  C4*   T A  15      17.356  15.068  52.600  1.00 17.64           C  
ATOM    289  O4*   T A  15      17.284  15.948  51.465  1.00 16.04           O  
ATOM    290  C3*   T A  15      15.900  14.641  52.820  1.00 18.70           C  
ATOM    291  O3*   T A  15      15.485  14.805  54.211  1.00 20.86           O  
ATOM    292  C2*   T A  15      15.098  15.525  51.862  1.00 17.10           C  
ATOM    293  C1*   T A  15      16.090  16.642  51.605  1.00 15.01           C  
ATOM    294  N1    T A  15      15.851  17.305  50.368  1.00 12.81           N  
ATOM    295  C2    T A  15      15.608  18.638  50.404  1.00 14.09           C  
ATOM    296  O2    T A  15      15.601  19.249  51.445  1.00 17.53           O  
ATOM    297  N3    T A  15      15.362  19.227  49.197  1.00 12.75           N  
ATOM    298  C4    T A  15      15.339  18.578  47.982  1.00 14.02           C  
ATOM    299  O4    T A  15      15.098  19.189  46.933  1.00 15.52           O  
ATOM    300  C5    T A  15      15.620  17.174  48.053  1.00 14.02           C  
ATOM    301  C5M   T A  15      15.672  16.363  46.810  1.00 15.37           C  
ATOM    302  C6    T A  15      15.855  16.605  49.223  1.00 12.77           C  
ATOM    303  P     A A  16      14.219  13.976  54.774  1.00 20.38           P  
ATOM    304  O1P   A A  16      14.745  13.060  55.815  1.00 20.67           O  
ATOM    305  O2P   A A  16      13.381  13.465  53.646  1.00 18.01           O  
ATOM    306  O5*   A A  16      13.364  15.101  55.489  1.00 20.84           O  
ATOM    307  C5*   A A  16      13.898  16.374  55.772  1.00 19.84           C  
ATOM    308  C4*   A A  16      12.719  17.330  55.784  1.00 18.22           C  
ATOM    309  O4*   A A  16      12.768  18.113  54.555  1.00 17.31           O  
ATOM    310  C3*   A A  16      11.377  16.591  55.777  1.00 17.35           C  
ATOM    311  O3*   A A  16      10.342  17.419  56.364  1.00 18.14           O  
ATOM    312  C2*   A A  16      11.208  16.364  54.282  1.00 15.86           C  
ATOM    313  C1*   A A  16      11.646  17.751  53.809  1.00 15.94           C  
ATOM    314  N9    A A  16      11.866  17.877  52.386  1.00 14.99           N  
ATOM    315  C8    A A  16      12.023  16.859  51.499  1.00 14.79           C  
ATOM    316  N7    A A  16      12.019  17.237  50.242  1.00 14.74           N  
ATOM    317  C5    A A  16      11.843  18.612  50.324  1.00 14.73           C  
ATOM    318  C6    A A  16      11.799  19.639  49.357  1.00 14.08           C  
ATOM    319  N6    A A  16      11.880  19.468  48.037  1.00 13.11           N  
ATOM    320  N1    A A  16      11.617  20.883  49.810  1.00 14.98           N  
ATOM    321  C2    A A  16      11.502  21.109  51.122  1.00 15.39           C  
ATOM    322  N3    A A  16      11.570  20.249  52.124  1.00 15.66           N  
ATOM    323  C4    A A  16      11.735  19.006  51.645  1.00 15.13           C  
ATOM    324  P     C A  17       8.995  16.909  57.115  1.00 16.82           P  
ATOM    325  O1P   C A  17       9.269  17.197  58.546  1.00 13.07           O  
ATOM    326  O2P   C A  17       8.589  15.569  56.594  1.00 19.40           O  
ATOM    327  O5*   C A  17       7.890  17.869  56.479  1.00 14.55           O  
ATOM    328  C5*   C A  17       8.185  19.247  56.551  1.00 14.72           C  
ATOM    329  C4*   C A  17       7.463  20.009  55.474  1.00 14.64           C  
ATOM    330  O4*   C A  17       8.177  19.792  54.243  1.00 15.59           O  
ATOM    331  C3*   C A  17       6.051  19.519  55.229  1.00 13.47           C  
ATOM    332  O3*   C A  17       5.093  20.442  55.680  1.00 11.81           O  
ATOM    333  C2*   C A  17       5.975  19.435  53.722  1.00 14.42           C  
ATOM    334  C1*   C A  17       7.266  20.054  53.218  1.00 14.84           C  
ATOM    335  N1    C A  17       7.683  19.333  51.991  1.00 14.29           N  
ATOM    336  C2    C A  17       8.004  20.066  50.870  1.00 16.51           C  
ATOM    337  O2    C A  17       7.987  21.313  50.907  1.00 18.88           O  
ATOM    338  N3    C A  17       8.334  19.383  49.754  1.00 15.38           N  
ATOM    339  C4    C A  17       8.311  18.068  49.736  1.00 13.46           C  
ATOM    340  N4    C A  17       8.607  17.456  48.578  1.00 14.51           N  
ATOM    341  C5    C A  17       7.994  17.325  50.886  1.00 11.22           C  
ATOM    342  C6    C A  17       7.659  17.990  51.946  1.00 11.74           C  
ATOM    343  P     C A  18       3.549  20.444  55.204  1.00 14.84           P  
ATOM    344  O1P   C A  18       2.868  21.280  56.162  1.00 17.84           O  
ATOM    345  O2P   C A  18       3.028  19.077  54.979  1.00 17.60           O  
ATOM    346  O5*   C A  18       3.398  21.176  53.807  1.00 15.37           O  
ATOM    347  C5*   C A  18       3.585  22.555  53.687  1.00 14.28           C  
ATOM    348  C4*   C A  18       3.348  23.035  52.271  1.00 11.95           C  
ATOM    349  O4*   C A  18       4.402  22.624  51.403  1.00 12.78           O  
ATOM    350  C3*   C A  18       2.123  22.508  51.612  1.00  8.73           C  
ATOM    351  O3*   C A  18       1.108  23.244  52.105  1.00  7.02           O  
ATOM    352  C2*   C A  18       2.445  22.838  50.169  1.00  9.26           C  
ATOM    353  C1*   C A  18       3.891  22.403  50.118  1.00 11.48           C  
ATOM    354  N1    C A  18       4.198  20.999  49.777  1.00 12.91           N  
ATOM    355  C2    C A  18       4.217  20.639  48.446  1.00 14.63           C  
ATOM    356  O2    C A  18       3.879  21.452  47.590  1.00 14.72           O  
ATOM    357  N3    C A  18       4.559  19.376  48.133  1.00 15.85           N  
ATOM    358  C4    C A  18       4.878  18.488  49.067  1.00 14.89           C  
ATOM    359  N4    C A  18       5.191  17.256  48.666  1.00 14.45           N  
ATOM    360  C5    C A  18       4.891  18.841  50.430  1.00 13.98           C  
ATOM    361  C6    C A  18       4.559  20.098  50.720  1.00 13.18           C  
ATOM    362  P     T A  19      -0.383  23.037  51.626  1.00 14.12           P  
ATOM    363  O1P   T A  19      -1.152  24.171  52.180  1.00 17.63           O  
ATOM    364  O2P   T A  19      -0.911  21.663  51.845  1.00 11.31           O  
ATOM    365  O5*   T A  19      -0.204  23.251  50.059  1.00 16.48           O  
ATOM    366  C5*   T A  19      -0.537  24.469  49.433  1.00 15.66           C  
ATOM    367  C4*   T A  19      -0.692  24.231  47.958  1.00 13.87           C  
ATOM    368  O4*   T A  19       0.142  23.107  47.632  1.00 14.14           O  
ATOM    369  C3*   T A  19      -2.088  23.868  47.514  1.00 12.00           C  
ATOM    370  O3*   T A  19      -2.319  24.527  46.362  1.00 12.38           O  
ATOM    371  C2*   T A  19      -2.052  22.355  47.322  1.00 11.89           C  
ATOM    372  C1*   T A  19      -0.614  22.158  46.930  1.00 13.56           C  
ATOM    373  N1    T A  19       0.054  20.856  47.143  1.00 14.59           N  
ATOM    374  C2    T A  19       0.660  20.381  46.022  1.00 15.03           C  
ATOM    375  O2    T A  19       0.541  20.927  44.930  1.00 17.39           O  
ATOM    376  N3    T A  19       1.377  19.249  46.202  1.00 13.03           N  
ATOM    377  C4    T A  19       1.563  18.571  47.376  1.00 15.06           C  
ATOM    378  O4    T A  19       2.232  17.547  47.377  1.00 19.47           O  
ATOM    379  C5    T A  19       0.938  19.130  48.534  1.00 12.51           C  
ATOM    380  C5M   T A  19       1.118  18.479  49.867  1.00  9.49           C  
ATOM    381  C6    T A  19       0.236  20.253  48.370  1.00 14.07           C  
ATOM    382  P     A A  20      -3.790  24.558  45.761  1.00 17.01           P  
ATOM    383  O1P   A A  20      -3.853  25.786  44.944  1.00 17.17           O  
ATOM    384  O2P   A A  20      -4.799  24.328  46.810  1.00 16.04           O  
ATOM    385  O5*   A A  20      -3.787  23.255  44.808  1.00 17.38           O  
ATOM    386  C5*   A A  20      -2.935  23.117  43.656  1.00 15.74           C  
ATOM    387  C4*   A A  20      -3.257  21.870  42.843  1.00 15.13           C  
ATOM    388  O4*   A A  20      -2.357  20.816  43.256  1.00 15.69           O  
ATOM    389  C3*   A A  20      -4.646  21.308  43.022  1.00 15.33           C  
ATOM    390  O3*   A A  20      -5.460  21.717  41.957  1.00 17.95           O  
ATOM    391  C2*   A A  20      -4.487  19.786  43.057  1.00 14.46           C  
ATOM    392  C1*   A A  20      -3.004  19.554  43.246  1.00 14.72           C  
ATOM    393  N9    A A  20      -2.675  18.867  44.474  1.00 14.14           N  
ATOM    394  C8    A A  20      -3.069  19.175  45.733  1.00 14.92           C  
ATOM    395  N7    A A  20      -2.537  18.403  46.643  1.00 15.11           N  
ATOM    396  C5    A A  20      -1.747  17.537  45.916  1.00 13.53           C  
ATOM    397  C6    A A  20      -0.936  16.451  46.275  1.00 12.21           C  
ATOM    398  N6    A A  20      -0.742  16.026  47.520  1.00 11.53           N  
ATOM    399  N1    A A  20      -0.311  15.809  45.291  1.00 11.94           N  
ATOM    400  C2    A A  20      -0.480  16.236  44.033  1.00 12.03           C  
ATOM    401  N3    A A  20      -1.215  17.234  43.564  1.00 12.26           N  
ATOM    402  C4    A A  20      -1.826  17.831  44.581  1.00 13.19           C  
ATOM    403  P     A A  21      -6.663  20.828  41.315  1.00 21.16           P  
ATOM    404  O1P   A A  21      -7.719  21.724  40.772  1.00 20.96           O  
ATOM    405  O2P   A A  21      -7.122  19.774  42.279  1.00 22.18           O  
ATOM    406  O5*   A A  21      -5.897  20.132  40.075  1.00 19.99           O  
ATOM    407  C5*   A A  21      -6.353  18.812  39.749  1.00 19.08           C  
ATOM    408  C4*   A A  21      -5.203  17.835  39.556  1.00 17.88           C  
ATOM    409  O4*   A A  21      -4.563  17.586  40.853  1.00 17.01           O  
ATOM    410  C3*   A A  21      -5.725  16.483  39.076  1.00 17.84           C  
ATOM    411  O3*   A A  21      -4.727  15.795  38.325  1.00 18.11           O  
ATOM    412  C2*   A A  21      -5.980  15.819  40.419  1.00 17.45           C  
ATOM    413  C1*   A A  21      -4.699  16.228  41.139  1.00 16.57           C  
ATOM    414  N9    A A  21      -4.636  15.912  42.557  1.00 15.60           N  
ATOM    415  C8    A A  21      -5.354  16.415  43.618  1.00 14.82           C  
ATOM    416  N7    A A  21      -5.090  15.845  44.792  1.00 14.28           N  
ATOM    417  C5    A A  21      -4.159  14.877  44.454  1.00 15.13           C  
ATOM    418  C6    A A  21      -3.436  13.915  45.198  1.00 15.49           C  
ATOM    419  N6    A A  21      -3.573  13.762  46.507  1.00 14.79           N  
ATOM    420  N1    A A  21      -2.548  13.116  44.550  1.00 16.16           N  
ATOM    421  C2    A A  21      -2.408  13.268  43.230  1.00 16.59           C  
ATOM    422  N3    A A  21      -3.030  14.123  42.412  1.00 16.57           N  
ATOM    423  C4    A A  21      -3.887  14.907  43.088  1.00 15.99           C  
TER     424        A A  21 
ATOM    425  O5*   A B  22      -2.227   5.671  54.417  1.00 19.50           O  
ATOM    426  C5*   A B  22      -1.390   6.326  53.458  1.00 18.08           C  
ATOM    427  C4*   A B  22      -1.617   5.788  52.063  1.00 16.20           C  
ATOM    428  O4*   A B  22      -2.988   5.981  51.646  1.00 14.02           O  
ATOM    429  C3*   A B  22      -0.760   6.442  50.983  1.00 17.72           C  
ATOM    430  O3*   A B  22       0.501   5.734  50.924  1.00 20.74           O  
ATOM    431  C2*   A B  22      -1.629   6.275  49.727  1.00 15.20           C  
ATOM    432  C1*   A B  22      -2.997   6.513  50.341  1.00 14.08           C  
ATOM    433  N9    A B  22      -3.435   7.920  50.357  1.00 13.94           N  
ATOM    434  C8    A B  22      -3.639   8.805  51.403  1.00 11.40           C  
ATOM    435  N7    A B  22      -4.142   9.958  51.022  1.00 10.13           N  
ATOM    436  C5    A B  22      -4.228   9.836  49.650  1.00 13.78           C  
ATOM    437  C6    A B  22      -4.628  10.698  48.613  1.00 17.13           C  
ATOM    438  N6    A B  22      -5.080  11.931  48.799  1.00 18.03           N  
ATOM    439  N1    A B  22      -4.572  10.246  47.338  1.00 18.82           N  
ATOM    440  C2    A B  22      -4.156   8.991  47.104  1.00 19.08           C  
ATOM    441  N3    A B  22      -3.758   8.083  47.989  1.00 18.04           N  
ATOM    442  C4    A B  22      -3.808   8.592  49.238  1.00 15.44           C  
ATOM    443  P     T B  23       1.787   6.127  50.023  1.00 21.36           P  
ATOM    444  O1P   T B  23       2.658   4.927  49.844  1.00 23.89           O  
ATOM    445  O2P   T B  23       2.417   7.313  50.692  1.00 20.28           O  
ATOM    446  O5*   T B  23       1.120   6.403  48.562  1.00 17.37           O  
ATOM    447  C5*   T B  23       0.660   5.364  47.658  1.00 15.86           C  
ATOM    448  C4*   T B  23       0.667   5.904  46.235  1.00 15.01           C  
ATOM    449  O4*   T B  23      -0.347   6.942  46.103  1.00 14.57           O  
ATOM    450  C3*   T B  23       1.987   6.614  45.901  1.00 17.43           C  
ATOM    451  O3*   T B  23       2.318   6.632  44.492  1.00 17.79           O  
ATOM    452  C2*   T B  23       1.715   8.025  46.377  1.00 15.55           C  
ATOM    453  C1*   T B  23       0.290   8.205  45.860  1.00 14.75           C  
ATOM    454  N1    T B  23      -0.348   9.368  46.595  1.00 12.40           N  
ATOM    455  C2    T B  23      -1.198  10.197  45.940  1.00 11.40           C  
ATOM    456  O2    T B  23      -1.520  10.020  44.790  1.00 12.71           O  
ATOM    457  N3    T B  23      -1.665  11.229  46.688  1.00  9.71           N  
ATOM    458  C4    T B  23      -1.360  11.500  47.993  1.00 10.63           C  
ATOM    459  O4    T B  23      -1.844  12.450  48.563  1.00 12.20           O  
ATOM    460  C5    T B  23      -0.451  10.617  48.614  1.00 10.66           C  
ATOM    461  C5M   T B  23      -0.052  10.832  50.037  1.00 10.31           C  
ATOM    462  C6    T B  23       0.033   9.632  47.884  1.00 11.60           C  
ATOM    463  P     T B  24       3.858   6.832  44.092  1.00 16.99           P  
ATOM    464  O1P   T B  24       4.353   5.547  43.558  1.00 18.97           O  
ATOM    465  O2P   T B  24       4.599   7.414  45.241  1.00 16.40           O  
ATOM    466  O5*   T B  24       3.752   7.863  42.892  1.00 14.79           O  
ATOM    467  C5*   T B  24       2.555   7.913  42.129  1.00 16.26           C  
ATOM    468  C4*   T B  24       2.571   9.268  41.436  1.00 18.08           C  
ATOM    469  O4*   T B  24       1.706  10.245  42.123  1.00 17.44           O  
ATOM    470  C3*   T B  24       3.996   9.837  41.522  1.00 20.68           C  
ATOM    471  O3*   T B  24       4.357  10.534  40.318  1.00 23.00           O  
ATOM    472  C2*   T B  24       3.941  10.757  42.730  1.00 17.79           C  
ATOM    473  C1*   T B  24       2.525  11.313  42.575  1.00 15.32           C  
ATOM    474  N1    T B  24       2.063  11.920  43.831  1.00 10.52           N  
ATOM    475  C2    T B  24       1.241  12.982  43.731  1.00 10.64           C  
ATOM    476  O2    T B  24       0.796  13.340  42.671  1.00 12.98           O  
ATOM    477  N3    T B  24       0.886  13.535  44.913  1.00  9.98           N  
ATOM    478  C4    T B  24       1.321  13.167  46.161  1.00 11.64           C  
ATOM    479  O4    T B  24       0.936  13.799  47.134  1.00 14.75           O  
ATOM    480  C5    T B  24       2.228  12.051  46.201  1.00 10.14           C  
ATOM    481  C5M   T B  24       2.766  11.527  47.502  1.00  9.83           C  
ATOM    482  C6    T B  24       2.572  11.510  45.036  1.00  9.48           C  
ATOM    483  P     A B  25       5.896  10.565  39.796  1.00 22.20           P  
ATOM    484  O1P   A B  25       6.027   9.501  38.719  1.00 22.05           O  
ATOM    485  O2P   A B  25       6.792  10.579  41.009  1.00 18.71           O  
ATOM    486  O5*   A B  25       5.952  12.022  39.091  1.00 20.93           O  
ATOM    487  C5*   A B  25       4.764  12.530  38.477  1.00 19.86           C  
ATOM    488  C4*   A B  25       4.809  14.049  38.380  1.00 17.20           C  
ATOM    489  O4*   A B  25       4.071  14.622  39.478  1.00 16.03           O  
ATOM    490  C3*   A B  25       6.223  14.596  38.518  1.00 18.42           C  
ATOM    491  O3*   A B  25       6.275  15.920  37.953  1.00 20.17           O  
ATOM    492  C2*   A B  25       6.365  14.618  40.018  1.00 15.38           C  
ATOM    493  C1*   A B  25       5.027  15.255  40.288  1.00 14.80           C  
ATOM    494  N9    A B  25       4.728  15.210  41.683  1.00 13.88           N  
ATOM    495  C8    A B  25       5.317  14.376  42.568  1.00 14.30           C  
ATOM    496  N7    A B  25       4.958  14.594  43.803  1.00 14.50           N  
ATOM    497  C5    A B  25       4.099  15.671  43.693  1.00 13.83           C  
ATOM    498  C6    A B  25       3.417  16.414  44.650  1.00 13.23           C  
ATOM    499  N6    A B  25       3.478  16.161  45.956  1.00 12.16           N  
ATOM    500  N1    A B  25       2.692  17.446  44.216  1.00 13.46           N  
ATOM    501  C2    A B  25       2.652  17.701  42.916  1.00 13.15           C  
ATOM    502  N3    A B  25       3.239  17.075  41.924  1.00 12.95           N  
ATOM    503  C4    A B  25       3.968  16.075  42.397  1.00 13.39           C  
ATOM    504  P     G B  26       7.403  16.427  36.896  1.00 19.83           P  
ATOM    505  O1P   G B  26       6.740  16.410  35.550  1.00 18.26           O  
ATOM    506  O2P   G B  26       8.738  15.814  37.214  1.00 18.40           O  
ATOM    507  O5*   G B  26       7.521  17.963  37.282  1.00 19.00           O  
ATOM    508  C5*   G B  26       6.363  18.801  37.133  1.00 17.60           C  
ATOM    509  C4*   G B  26       6.513  19.887  38.166  1.00 16.61           C  
ATOM    510  O4*   G B  26       6.049  19.341  39.437  1.00 17.89           O  
ATOM    511  C3*   G B  26       7.980  20.289  38.401  1.00 14.86           C  
ATOM    512  O3*   G B  26       7.945  21.553  38.973  1.00 14.59           O  
ATOM    513  C2*   G B  26       8.454  19.298  39.458  1.00 14.45           C  
ATOM    514  C1*   G B  26       7.181  19.336  40.327  1.00 17.41           C  
ATOM    515  N9    G B  26       7.176  18.443  41.503  1.00 17.90           N  
ATOM    516  C8    G B  26       7.921  17.294  41.665  1.00 19.63           C  
ATOM    517  N7    G B  26       7.857  16.774  42.857  1.00 19.44           N  
ATOM    518  C5    G B  26       7.040  17.648  43.555  1.00 18.19           C  
ATOM    519  C6    G B  26       6.627  17.578  44.896  1.00 16.68           C  
ATOM    520  O6    G B  26       6.898  16.722  45.759  1.00 15.09           O  
ATOM    521  N1    G B  26       5.790  18.627  45.191  1.00 17.17           N  
ATOM    522  C2    G B  26       5.405  19.623  44.329  1.00 17.28           C  
ATOM    523  N2    G B  26       4.601  20.565  44.847  1.00 17.04           N  
ATOM    524  N3    G B  26       5.794  19.705  43.064  1.00 17.58           N  
ATOM    525  C4    G B  26       6.617  18.687  42.746  1.00 18.20           C  
ATOM    526  P     G B  27       8.968  22.701  38.648  1.00 14.76           P  
ATOM    527  O1P   G B  27       8.431  23.176  37.350  1.00 15.50           O  
ATOM    528  O2P   G B  27      10.398  22.323  38.865  1.00 16.62           O  
ATOM    529  O5*   G B  27       8.722  23.703  39.825  1.00 10.99           O  
ATOM    530  C5*   G B  27       7.449  24.179  39.951  1.00 12.00           C  
ATOM    531  C4*   G B  27       7.405  24.759  41.329  1.00 13.81           C  
ATOM    532  O4*   G B  27       7.026  23.673  42.185  1.00 15.15           O  
ATOM    533  C3*   G B  27       8.792  25.192  41.783  1.00 14.41           C  
ATOM    534  O3*   G B  27       8.910  26.596  41.690  1.00 14.21           O  
ATOM    535  C2*   G B  27       8.904  24.712  43.218  1.00 14.67           C  
ATOM    536  C1*   G B  27       7.690  23.816  43.412  1.00 14.94           C  
ATOM    537  N9    G B  27       8.174  22.533  43.792  1.00 14.41           N  
ATOM    538  C8    G B  27       8.763  21.600  43.012  1.00 14.63           C  
ATOM    539  N7    G B  27       9.152  20.564  43.688  1.00 15.19           N  
ATOM    540  C5    G B  27       8.829  20.855  45.004  1.00 15.29           C  
ATOM    541  C6    G B  27       9.048  20.116  46.199  1.00 15.48           C  
ATOM    542  O6    G B  27       9.571  19.007  46.359  1.00 16.93           O  
ATOM    543  N1    G B  27       8.588  20.788  47.309  1.00 14.72           N  
ATOM    544  C2    G B  27       7.955  21.996  47.271  1.00 15.75           C  
ATOM    545  N2    G B  27       7.554  22.433  48.470  1.00 17.40           N  
ATOM    546  N3    G B  27       7.729  22.709  46.162  1.00 15.04           N  
ATOM    547  C4    G B  27       8.221  22.080  45.075  1.00 14.74           C  
ATOM    548  P     T B  28      10.093  27.366  42.374  1.00 15.06           P  
ATOM    549  O1P   T B  28       9.983  28.782  41.967  1.00 14.00           O  
ATOM    550  O2P   T B  28      11.355  26.593  42.275  1.00 13.89           O  
ATOM    551  O5*   T B  28       9.677  27.251  43.886  1.00 16.82           O  
ATOM    552  C5*   T B  28       8.943  28.266  44.477  1.00 15.85           C  
ATOM    553  C4*   T B  28       9.228  28.086  45.923  1.00 13.79           C  
ATOM    554  O4*   T B  28       9.390  26.679  46.056  1.00 14.04           O  
ATOM    555  C3*   T B  28      10.564  28.649  46.346  1.00 11.48           C  
ATOM    556  O3*   T B  28      10.215  29.614  47.184  1.00 10.96           O  
ATOM    557  C2*   T B  28      11.298  27.523  47.056  1.00 11.07           C  
ATOM    558  C1*   T B  28      10.252  26.432  47.124  1.00 12.26           C  
ATOM    559  N1    T B  28      10.789  25.143  46.836  1.00 12.18           N  
ATOM    560  C2    T B  28      10.945  24.265  47.871  1.00 12.66           C  
ATOM    561  O2    T B  28      10.668  24.501  49.008  1.00 14.39           O  
ATOM    562  N3    T B  28      11.476  23.072  47.534  1.00 12.25           N  
ATOM    563  C4    T B  28      11.816  22.657  46.273  1.00 12.96           C  
ATOM    564  O4    T B  28      12.262  21.550  46.121  1.00 14.12           O  
ATOM    565  C5    T B  28      11.583  23.588  45.212  1.00 13.33           C  
ATOM    566  C5M   T B  28      11.907  23.157  43.810  1.00 13.12           C  
ATOM    567  C6    T B  28      11.074  24.797  45.537  1.00 12.63           C  
ATOM    568  P     A B  29      11.202  30.442  48.082  1.00 15.53           P  
ATOM    569  O1P   A B  29      10.225  31.126  48.945  1.00 19.07           O  
ATOM    570  O2P   A B  29      12.142  31.244  47.295  1.00 15.41           O  
ATOM    571  O5*   A B  29      12.016  29.398  48.959  1.00 15.30           O  
ATOM    572  C5*   A B  29      11.480  29.337  50.273  1.00 14.82           C  
ATOM    573  C4*   A B  29      12.327  28.599  51.268  1.00 14.67           C  
ATOM    574  O4*   A B  29      12.437  27.201  50.916  1.00 15.08           O  
ATOM    575  C3*   A B  29      13.734  29.094  51.403  1.00 14.76           C  
ATOM    576  O3*   A B  29      14.103  28.764  52.675  1.00 15.81           O  
ATOM    577  C2*   A B  29      14.443  28.149  50.464  1.00 14.25           C  
ATOM    578  C1*   A B  29      13.792  26.846  50.849  1.00 13.89           C  
ATOM    579  N9    A B  29      13.968  25.878  49.798  1.00 12.65           N  
ATOM    580  C8    A B  29      13.899  26.182  48.480  1.00 12.32           C  
ATOM    581  N7    A B  29      14.111  25.155  47.708  1.00 13.37           N  
ATOM    582  C5    A B  29      14.349  24.112  48.591  1.00 14.76           C  
ATOM    583  C6    A B  29      14.671  22.752  48.391  1.00 16.89           C  
ATOM    584  N6    A B  29      14.773  22.186  47.181  1.00 17.76           N  
ATOM    585  N1    A B  29      14.875  21.981  49.481  1.00 17.75           N  
ATOM    586  C2    A B  29      14.755  22.556  50.682  1.00 17.08           C  
ATOM    587  N3    A B  29      14.444  23.826  50.984  1.00 15.62           N  
ATOM    588  C4    A B  29      14.265  24.551  49.884  1.00 13.95           C  
ATOM    589  P     A B  30      15.237  29.540  53.459  1.00 16.23           P  
ATOM    590  O1P   A B  30      14.569  30.071  54.671  1.00 16.32           O  
ATOM    591  O2P   A B  30      15.979  30.379  52.507  1.00 14.60           O  
ATOM    592  O5*   A B  30      16.152  28.317  53.864  1.00 17.61           O  
ATOM    593  C5*   A B  30      15.504  27.241  54.547  1.00 17.12           C  
ATOM    594  C4*   A B  30      16.458  26.077  54.640  1.00 16.52           C  
ATOM    595  O4*   A B  30      16.417  25.415  53.378  1.00 17.12           O  
ATOM    596  C3*   A B  30      17.925  26.440  54.814  1.00 16.09           C  
ATOM    597  O3*   A B  30      18.431  25.688  55.853  1.00 16.70           O  
ATOM    598  C2*   A B  30      18.606  26.056  53.503  1.00 16.13           C  
ATOM    599  C1*   A B  30      17.709  24.918  53.085  1.00 17.20           C  
ATOM    600  N9    A B  30      17.728  24.651  51.654  1.00 18.18           N  
ATOM    601  C8    A B  30      17.398  25.553  50.687  1.00 18.55           C  
ATOM    602  N7    A B  30      17.452  25.069  49.476  1.00 18.26           N  
ATOM    603  C5    A B  30      17.820  23.760  49.657  1.00 17.52           C  
ATOM    604  C6    A B  30      18.079  22.735  48.752  1.00 17.32           C  
ATOM    605  N6    A B  30      17.968  22.849  47.431  1.00 18.62           N  
ATOM    606  N1    A B  30      18.457  21.566  49.248  1.00 15.65           N  
ATOM    607  C2    A B  30      18.569  21.445  50.565  1.00 16.13           C  
ATOM    608  N3    A B  30      18.359  22.327  51.529  1.00 17.01           N  
ATOM    609  C4    A B  30      17.980  23.477  50.994  1.00 17.98           C  
ATOM    610  P     T B  31      19.888  26.090  56.386  1.00 20.45           P  
ATOM    611  O1P   T B  31      19.824  25.777  57.834  1.00 20.43           O  
ATOM    612  O2P   T B  31      20.206  27.474  55.910  1.00 20.11           O  
ATOM    613  O5*   T B  31      20.920  25.069  55.645  1.00 21.69           O  
ATOM    614  C5*   T B  31      20.988  23.746  56.179  1.00 21.05           C  
ATOM    615  C4*   T B  31      21.099  22.650  55.133  1.00 20.72           C  
ATOM    616  O4*   T B  31      20.756  23.107  53.819  1.00 18.43           O  
ATOM    617  C3*   T B  31      22.535  22.191  54.999  1.00 20.11           C  
ATOM    618  O3*   T B  31      22.807  21.178  55.966  1.00 22.14           O  
ATOM    619  C2*   T B  31      22.673  21.699  53.555  1.00 19.01           C  
ATOM    620  C1*   T B  31      21.374  22.203  52.950  1.00 17.24           C  
ATOM    621  N1    T B  31      21.487  22.888  51.757  1.00 14.79           N  
ATOM    622  C2    T B  31      21.475  22.090  50.705  1.00 12.97           C  
ATOM    623  O2    T B  31      21.492  20.902  50.851  1.00 12.02           O  
ATOM    624  N3    T B  31      21.473  22.727  49.519  1.00 13.74           N  
ATOM    625  C4    T B  31      21.505  24.089  49.329  1.00 15.34           C  
ATOM    626  O4    T B  31      21.534  24.519  48.170  1.00 15.39           O  
ATOM    627  C5    T B  31      21.518  24.887  50.534  1.00 17.01           C  
ATOM    628  C5M   T B  31      21.495  26.387  50.495  1.00 18.43           C  
ATOM    629  C6    T B  31      21.506  24.247  51.700  1.00 15.79           C  
ATOM    630  P     T B  32      24.378  21.135  56.317  1.00 24.12           P  
ATOM    631  O1P   T B  32      24.461  21.217  57.816  1.00 24.17           O  
ATOM    632  O2P   T B  32      25.079  22.153  55.468  1.00 26.24           O  
ATOM    633  O5*   T B  32      24.871  19.699  55.746  1.00 21.74           O  
ATOM    634  C5*   T B  32      23.902  18.862  55.063  1.00 21.31           C  
ATOM    635  C4*   T B  32      24.587  18.140  53.923  1.00 21.47           C  
ATOM    636  O4*   T B  32      24.345  18.816  52.647  1.00 21.66           O  
ATOM    637  C3*   T B  32      26.109  18.155  54.071  1.00 22.04           C  
ATOM    638  O3*   T B  32      26.633  17.182  53.197  1.00 21.57           O  
ATOM    639  C2*   T B  32      26.435  19.528  53.499  1.00 20.66           C  
ATOM    640  C1*   T B  32      25.586  19.413  52.238  1.00 20.70           C  
ATOM    641  N1    T B  32      25.391  20.701  51.513  1.00 16.56           N  
ATOM    642  C2    T B  32      25.220  20.588  50.147  1.00 16.03           C  
ATOM    643  O2    T B  32      25.202  19.520  49.541  1.00 15.94           O  
ATOM    644  N3    T B  32      25.063  21.773  49.495  1.00 15.39           N  
ATOM    645  C4    T B  32      25.056  23.012  50.062  1.00 15.87           C  
ATOM    646  O4    T B  32      24.908  23.994  49.363  1.00 17.21           O  
ATOM    647  C5    T B  32      25.269  23.062  51.465  1.00 15.37           C  
ATOM    648  C5M   T B  32      25.223  24.404  52.097  1.00 15.80           C  
ATOM    649  C6    T B  32      25.453  21.924  52.145  1.00 15.28           C  
ATOM    650  P     A B  33      27.842  16.286  53.698  1.00 20.97           P  
ATOM    651  O1P   A B  33      27.204  14.962  54.020  1.00 20.09           O  
ATOM    652  O2P   A B  33      28.639  17.090  54.668  1.00 18.99           O  
ATOM    653  O5*   A B  33      28.707  16.151  52.349  1.00 20.90           O  
ATOM    654  C5*   A B  33      27.944  15.581  51.282  1.00 20.32           C  
ATOM    655  C4*   A B  33      28.653  15.677  49.952  1.00 19.33           C  
ATOM    656  O4*   A B  33      28.416  16.974  49.332  1.00 19.03           O  
ATOM    657  C3*   A B  33      30.158  15.576  50.019  1.00 19.05           C  
ATOM    658  O3*   A B  33      30.533  15.214  48.711  1.00 19.89           O  
ATOM    659  C2*   A B  33      30.539  17.034  50.325  1.00 17.78           C  
ATOM    660  C1*   A B  33      29.593  17.743  49.364  1.00 17.03           C  
ATOM    661  N9    A B  33      29.311  19.173  49.567  1.00 14.35           N  
ATOM    662  C8    A B  33      29.341  19.936  50.711  1.00 13.13           C  
ATOM    663  N7    A B  33      29.074  21.219  50.524  1.00 11.87           N  
ATOM    664  C5    A B  33      28.867  21.280  49.169  1.00 13.12           C  
ATOM    665  C6    A B  33      28.535  22.337  48.331  1.00 16.30           C  
ATOM    666  N6    A B  33      28.419  23.577  48.804  1.00 18.93           N  
ATOM    667  N1    A B  33      28.373  22.089  47.013  1.00 16.18           N  
ATOM    668  C2    A B  33      28.570  20.828  46.594  1.00 14.94           C  
ATOM    669  N3    A B  33      28.877  19.739  47.298  1.00 13.14           N  
ATOM    670  C4    A B  33      29.006  20.050  48.580  1.00 13.01           C  
ATOM    671  P     C B  34      31.961  14.590  48.379  1.00 21.58           P  
ATOM    672  O1P   C B  34      31.706  13.192  47.892  1.00 22.21           O  
ATOM    673  O2P   C B  34      32.891  14.890  49.518  1.00 21.50           O  
ATOM    674  O5*   C B  34      32.464  15.521  47.184  1.00 20.78           O  
ATOM    675  C5*   C B  34      31.622  15.929  46.123  1.00 20.85           C  
ATOM    676  C4*   C B  34      32.424  16.922  45.310  1.00 19.43           C  
ATOM    677  O4*   C B  34      32.091  18.270  45.761  1.00 19.03           O  
ATOM    678  C3*   C B  34      33.926  16.790  45.580  1.00 22.51           C  
ATOM    679  O3*   C B  34      34.688  17.179  44.390  1.00 23.26           O  
ATOM    680  C2*   C B  34      34.120  17.720  46.792  1.00 19.86           C  
ATOM    681  C1*   C B  34      33.244  18.874  46.317  1.00 19.29           C  
ATOM    682  N1    C B  34      32.888  20.029  47.245  1.00 18.06           N  
ATOM    683  C2    C B  34      32.275  21.153  46.612  1.00 20.46           C  
ATOM    684  O2    C B  34      32.074  21.147  45.380  1.00 23.07           O  
ATOM    685  N3    C B  34      31.913  22.236  47.344  1.00 17.84           N  
ATOM    686  C4    C B  34      32.145  22.233  48.656  1.00 16.27           C  
ATOM    687  N4    C B  34      31.784  23.348  49.305  1.00 14.95           N  
ATOM    688  C5    C B  34      32.780  21.114  49.329  1.00 15.77           C  
ATOM    689  C6    C B  34      33.143  20.044  48.596  1.00 16.57           C  
ATOM    690  P     A B  35      35.176  16.045  43.338  1.00 22.81           P  
ATOM    691  O1P   A B  35      34.527  14.772  43.772  1.00 20.38           O  
ATOM    692  O2P   A B  35      36.656  16.203  43.324  1.00 24.78           O  
ATOM    693  O5*   A B  35      34.675  16.431  41.834  1.00 21.09           O  
ATOM    694  C5*   A B  35      33.911  17.612  41.480  1.00 20.56           C  
ATOM    695  C4*   A B  35      34.706  18.926  41.326  1.00 22.67           C  
ATOM    696  O4*   A B  35      34.682  19.709  42.547  1.00 21.78           O  
ATOM    697  C3*   A B  35      36.153  18.963  40.770  1.00 20.81           C  
ATOM    698  O3*   A B  35      36.194  19.809  39.509  1.00 21.82           O  
ATOM    699  C2*   A B  35      36.944  19.548  41.960  1.00 21.77           C  
ATOM    700  C1*   A B  35      35.892  20.467  42.611  1.00 22.24           C  
ATOM    701  N9    A B  35      36.078  20.792  44.039  1.00 20.49           N  
ATOM    702  C8    A B  35      36.569  19.926  44.978  1.00 21.30           C  
ATOM    703  N7    A B  35      36.590  20.431  46.195  1.00 20.66           N  
ATOM    704  C5    A B  35      36.035  21.682  46.047  1.00 17.93           C  
ATOM    705  C6    A B  35      35.786  22.667  46.979  1.00 15.90           C  
ATOM    706  N6    A B  35      36.115  22.471  48.266  1.00 17.30           N  
ATOM    707  N1    A B  35      35.199  23.804  46.546  1.00 12.18           N  
ATOM    708  C2    A B  35      34.948  23.944  45.252  1.00 12.69           C  
ATOM    709  N3    A B  35      35.162  23.076  44.270  1.00 15.09           N  
ATOM    710  C4    A B  35      35.697  21.934  44.745  1.00 18.39           C  
ATOM    711  P     T B  36      37.499  20.377  38.670  1.00 21.38           P  
ATOM    712  O1P   T B  36      37.109  20.892  37.319  1.00 17.06           O  
ATOM    713  O2P   T B  36      38.554  19.323  38.793  1.00 21.04           O  
ATOM    714  O5*   T B  36      37.972  21.697  39.510  1.00 23.44           O  
ATOM    715  C5*   T B  36      37.088  22.865  39.631  1.00 22.97           C  
ATOM    716  C4*   T B  36      37.688  24.065  40.381  1.00 23.14           C  
ATOM    717  O4*   T B  36      37.830  23.866  41.804  1.00 21.05           O  
ATOM    718  C3*   T B  36      39.063  24.547  39.957  1.00 21.75           C  
ATOM    719  O3*   T B  36      38.865  25.697  39.169  1.00 23.69           O  
ATOM    720  C2*   T B  36      39.806  24.878  41.262  1.00 21.49           C  
ATOM    721  C1*   T B  36      38.686  24.898  42.277  1.00 20.14           C  
ATOM    722  N1    T B  36      38.996  24.375  43.573  1.00 18.89           N  
ATOM    723  C2    T B  36      38.681  25.087  44.738  1.00 19.50           C  
ATOM    724  O2    T B  36      38.337  26.274  44.770  1.00 20.26           O  
ATOM    725  N3    T B  36      38.869  24.363  45.894  1.00 18.95           N  
ATOM    726  C4    T B  36      39.259  23.027  45.970  1.00 20.31           C  
ATOM    727  O4    T B  36      39.366  22.443  47.065  1.00 20.72           O  
ATOM    728  C5    T B  36      39.505  22.381  44.698  1.00 20.87           C  
ATOM    729  C5M   T B  36      39.918  20.934  44.668  1.00 22.42           C  
ATOM    730  C6    T B  36      39.327  23.062  43.578  1.00 19.38           C  
ATOM    731  P     G B  37      40.133  26.249  38.332  1.00 23.73           P  
ATOM    732  O1P   G B  37      39.565  26.729  37.005  1.00 22.84           O  
ATOM    733  O2P   G B  37      41.255  25.233  38.416  1.00 24.57           O  
ATOM    734  O5*   G B  37      40.552  27.516  39.256  1.00 20.23           O  
ATOM    735  C5*   G B  37      39.559  28.537  39.251  1.00 20.80           C  
ATOM    736  C4*   G B  37      40.084  29.729  40.004  1.00 20.23           C  
ATOM    737  O4*   G B  37      40.056  29.436  41.430  1.00 22.22           O  
ATOM    738  C3*   G B  37      41.528  30.070  39.702  1.00 23.75           C  
ATOM    739  O3*   G B  37      41.718  31.450  39.998  1.00 24.06           O  
ATOM    740  C2*   G B  37      42.257  29.213  40.720  1.00 20.77           C  
ATOM    741  C1*   G B  37      41.367  29.382  41.959  1.00 21.83           C  
ATOM    742  N9    G B  37      41.522  28.147  42.697  1.00 18.01           N  
ATOM    743  C8    G B  37      41.950  27.025  42.058  1.00 17.63           C  
ATOM    744  N7    G B  37      42.122  26.019  42.839  1.00 17.32           N  
ATOM    745  C5    G B  37      41.814  26.500  44.094  1.00 16.82           C  
ATOM    746  C6    G B  37      41.850  25.773  45.302  1.00 17.31           C  
ATOM    747  O6    G B  37      42.149  24.561  45.421  1.00 16.80           O  
ATOM    748  N1    G B  37      41.467  26.564  46.394  1.00 17.33           N  
ATOM    749  C2    G B  37      41.112  27.889  46.269  1.00 17.93           C  
ATOM    750  N2    G B  37      40.788  28.476  47.413  1.00 18.78           N  
ATOM    751  N3    G B  37      41.087  28.600  45.119  1.00 17.14           N  
ATOM    752  C4    G B  37      41.444  27.831  44.054  1.00 17.44           C  
ATOM    753  P     G B  38      42.919  32.336  39.341  1.00 24.70           P  
ATOM    754  O1P   G B  38      42.527  32.671  37.913  1.00 22.66           O  
ATOM    755  O2P   G B  38      44.272  31.726  39.679  1.00 24.24           O  
ATOM    756  O5*   G B  38      42.698  33.580  40.309  1.00 24.17           O  
ATOM    757  C5*   G B  38      41.624  33.295  41.231  1.00 22.24           C  
ATOM    758  C4*   G B  38      42.144  33.470  42.638  1.00 22.31           C  
ATOM    759  O4*   G B  38      42.406  32.177  43.213  1.00 19.84           O  
ATOM    760  C3*   G B  38      43.491  34.179  42.692  1.00 19.94           C  
ATOM    761  O3*   G B  38      43.593  34.783  43.948  1.00 23.35           O  
ATOM    762  C2*   G B  38      44.413  32.998  42.678  1.00 19.49           C  
ATOM    763  C1*   G B  38      43.673  32.286  43.774  1.00 18.43           C  
ATOM    764  N9    G B  38      44.168  30.970  43.884  1.00 17.76           N  
ATOM    765  C8    G B  38      44.673  30.216  42.866  1.00 18.61           C  
ATOM    766  N7    G B  38      45.074  29.048  43.284  1.00 18.96           N  
ATOM    767  C5    G B  38      44.817  29.061  44.664  1.00 19.31           C  
ATOM    768  C6    G B  38      45.038  28.051  45.628  1.00 17.70           C  
ATOM    769  O6    G B  38      45.539  26.918  45.462  1.00 19.31           O  
ATOM    770  N1    G B  38      44.656  28.488  46.885  1.00 19.29           N  
ATOM    771  C2    G B  38      44.134  29.724  47.176  1.00 19.36           C  
ATOM    772  N2    G B  38      43.841  29.924  48.477  1.00 21.57           N  
ATOM    773  N3    G B  38      43.905  30.674  46.275  1.00 17.56           N  
ATOM    774  C4    G B  38      44.260  30.257  45.048  1.00 16.45           C  
ATOM    775  P     C B  39      44.578  36.068  44.164  1.00 26.31           P  
ATOM    776  O1P   C B  39      43.663  37.223  44.589  1.00 25.03           O  
ATOM    777  O2P   C B  39      45.534  36.214  42.995  1.00 26.83           O  
ATOM    778  O5*   C B  39      45.365  35.509  45.469  1.00 25.84           O  
ATOM    779  C5*   C B  39      44.333  35.411  46.487  1.00 23.76           C  
ATOM    780  C4*   C B  39      44.919  35.305  47.864  1.00 21.86           C  
ATOM    781  O4*   C B  39      45.314  33.934  48.103  1.00 21.25           O  
ATOM    782  C3*   C B  39      46.113  36.174  48.123  1.00 19.39           C  
ATOM    783  O3*   C B  39      45.878  36.544  49.434  1.00 20.60           O  
ATOM    784  C2*   C B  39      47.296  35.215  47.900  1.00 19.02           C  
ATOM    785  C1*   C B  39      46.707  33.826  48.111  1.00 20.34           C  
ATOM    786  N1    C B  39      47.060  32.722  47.147  1.00 20.33           N  
ATOM    787  C2    C B  39      47.233  31.460  47.736  1.00 18.94           C  
ATOM    788  O2    C B  39      47.130  31.407  48.961  1.00 18.68           O  
ATOM    789  N3    C B  39      47.556  30.372  46.975  1.00 17.21           N  
ATOM    790  C4    C B  39      47.671  30.521  45.655  1.00 16.55           C  
ATOM    791  N4    C B  39      47.992  29.438  44.958  1.00 14.09           N  
ATOM    792  C5    C B  39      47.463  31.789  45.003  1.00 18.85           C  
ATOM    793  C6    C B  39      47.167  32.867  45.780  1.00 20.51           C  
ATOM    794  P     A B  40      46.877  37.306  50.445  1.00 25.50           P  
ATOM    795  O1P   A B  40      45.980  38.277  51.138  1.00 26.83           O  
ATOM    796  O2P   A B  40      48.131  37.754  49.732  1.00 27.67           O  
ATOM    797  O5*   A B  40      47.309  36.174  51.518  1.00 23.42           O  
ATOM    798  C5*   A B  40      47.668  34.842  51.099  1.00 20.52           C  
ATOM    799  C4*   A B  40      48.363  34.257  52.297  1.00 19.45           C  
ATOM    800  O4*   A B  40      49.029  33.010  51.966  1.00 18.89           O  
ATOM    801  C3*   A B  40      49.451  35.177  52.815  1.00 16.21           C  
ATOM    802  O3*   A B  40      49.700  34.830  54.156  1.00 15.80           O  
ATOM    803  C2*   A B  40      50.569  34.806  51.834  1.00 16.71           C  
ATOM    804  C1*   A B  40      50.336  33.314  51.575  1.00 17.42           C  
ATOM    805  N9    A B  40      50.408  32.891  50.195  1.00 17.22           N  
ATOM    806  C8    A B  40      50.105  33.608  49.068  1.00 17.45           C  
ATOM    807  N7    A B  40      50.246  32.919  47.956  1.00 17.69           N  
ATOM    808  C5    A B  40      50.643  31.646  48.405  1.00 17.65           C  
ATOM    809  C6    A B  40      50.988  30.413  47.749  1.00 18.44           C  
ATOM    810  N6    A B  40      50.991  30.242  46.402  1.00 19.42           N  
ATOM    811  N1    A B  40      51.334  29.355  48.538  1.00 16.67           N  
ATOM    812  C2    A B  40      51.343  29.506  49.863  1.00 16.05           C  
ATOM    813  N3    A B  40      51.061  30.596  50.571  1.00 16.30           N  
ATOM    814  C4    A B  40      50.720  31.631  49.782  1.00 17.02           C  
ATOM    815  P     A B  41      50.999  35.305  54.945  1.00 18.03           P  
ATOM    816  O1P   A B  41      50.802  35.007  56.372  1.00 18.40           O  
ATOM    817  O2P   A B  41      51.277  36.664  54.456  1.00 20.31           O  
ATOM    818  O5*   A B  41      52.180  34.318  54.535  1.00 19.79           O  
ATOM    819  C5*   A B  41      52.018  33.048  55.178  1.00 21.00           C  
ATOM    820  C4*   A B  41      53.157  32.083  54.904  1.00 18.80           C  
ATOM    821  O4*   A B  41      53.123  31.743  53.497  1.00 20.22           O  
ATOM    822  C3*   A B  41      54.554  32.621  55.220  1.00 19.03           C  
ATOM    823  O3*   A B  41      55.321  31.579  55.800  1.00 17.88           O  
ATOM    824  C2*   A B  41      55.082  33.135  53.869  1.00 17.44           C  
ATOM    825  C1*   A B  41      54.308  32.236  52.916  1.00 18.20           C  
ATOM    826  N9    A B  41      54.092  32.539  51.518  1.00 16.29           N  
ATOM    827  C8    A B  41      53.498  33.594  50.862  1.00 15.02           C  
ATOM    828  N7    A B  41      53.444  33.400  49.550  1.00 14.30           N  
ATOM    829  C5    A B  41      53.988  32.109  49.377  1.00 14.72           C  
ATOM    830  C6    A B  41      54.242  31.243  48.290  1.00 14.13           C  
ATOM    831  N6    A B  41      53.943  31.515  47.045  1.00 13.28           N  
ATOM    832  N1    A B  41      54.808  30.042  48.514  1.00 15.22           N  
ATOM    833  C2    A B  41      55.081  29.656  49.764  1.00 16.61           C  
ATOM    834  N3    A B  41      54.888  30.361  50.875  1.00 17.21           N  
ATOM    835  C4    A B  41      54.357  31.583  50.593  1.00 16.55           C  
ATOM    836  P     A B  42      56.764  31.855  56.443  1.00 19.32           P  
ATOM    837  O1P   A B  42      56.646  31.586  57.895  1.00 19.03           O  
ATOM    838  O2P   A B  42      57.221  33.166  55.928  1.00 19.52           O  
ATOM    839  O5*   A B  42      57.743  30.783  55.783  1.00 18.35           O  
ATOM    840  C5*   A B  42      57.635  29.408  56.061  1.00 16.46           C  
ATOM    841  C4*   A B  42      58.670  28.681  55.230  1.00 14.42           C  
ATOM    842  O4*   A B  42      58.343  28.830  53.813  1.00 13.56           O  
ATOM    843  C3*   A B  42      60.035  29.279  55.420  1.00 12.81           C  
ATOM    844  O3*   A B  42      61.070  28.332  55.317  1.00 12.20           O  
ATOM    845  C2*   A B  42      60.042  30.312  54.311  1.00 12.58           C  
ATOM    846  C1*   A B  42      59.276  29.649  53.179  1.00 12.17           C  
ATOM    847  N9    A B  42      58.646  30.595  52.230  1.00 11.10           N  
ATOM    848  C8    A B  42      58.025  31.758  52.556  1.00 10.85           C  
ATOM    849  N7    A B  42      57.604  32.422  51.505  1.00 10.71           N  
ATOM    850  C5    A B  42      57.977  31.665  50.418  1.00 10.46           C  
ATOM    851  C6    A B  42      57.784  31.811  49.034  1.00 11.38           C  
ATOM    852  N6    A B  42      57.193  32.855  48.464  1.00 12.91           N  
ATOM    853  N1    A B  42      58.258  30.876  48.214  1.00 11.61           N  
ATOM    854  C2    A B  42      58.905  29.863  48.753  1.00 12.80           C  
ATOM    855  N3    A B  42      59.115  29.612  50.045  1.00 13.11           N  
ATOM    856  C4    A B  42      58.628  30.561  50.840  1.00 11.21           C  
TER     857        A B  42 
ATOM      1  N   SER A   1      39.379  20.338  17.935  1.00 30.00           N  
ATOM      2  CA  SER A   1      38.504  20.897  19.002  1.00 30.00           C  
ATOM      3  C   SER A   1      38.636  20.048  20.267  1.00 30.00           C  
ATOM      4  O   SER A   1      39.177  18.960  20.242  1.00 30.00           O  
ATOM      5  CB  SER A   1      37.077  20.886  18.538  1.00 30.00           C  
ATOM      6  OG  SER A   1      36.215  21.666  19.361  1.00110.00           O  
ATOM      7  N   LEU A   2      38.146  20.534  21.374  1.00 30.00           N  
ATOM      8  CA  LEU A   2      38.243  19.754  22.639  1.00 30.00           C  
ATOM      9  C   LEU A   2      37.741  18.329  22.398  1.00 30.00           C  
ATOM     10  O   LEU A   2      37.346  17.977  21.305  1.00 30.00           O  
ATOM     11  CB  LEU A   2      37.404  20.407  23.697  1.00 30.00           C  
ATOM     12  CG  LEU A   2      37.699  21.897  23.989  1.00110.00           C  
ATOM     13  CD1 LEU A   2      36.677  22.458  24.989  1.00110.00           C  
ATOM     14  CD2 LEU A   2      39.130  22.125  24.503  1.00110.00           C  
ATOM     15  N   LYS A   3      37.754  17.505  23.410  1.00 30.00           N  
ATOM     16  CA  LYS A   3      37.279  16.104  23.234  1.00 30.00           C  
ATOM     17  C   LYS A   3      36.819  15.547  24.582  1.00 30.00           C  
ATOM     18  O   LYS A   3      37.281  14.514  25.027  1.00 30.00           O  
ATOM     19  CB  LYS A   3      38.420  15.245  22.688  1.00 30.00           C  
ATOM     20  CG  LYS A   3      37.889  13.855  22.332  1.00 30.00           C  
ATOM     21  CD  LYS A   3      39.065  12.919  22.051  1.00 30.00           C  
ATOM     22  CE  LYS A   3      38.803  11.561  22.703  1.00 30.00           C  
ATOM     23  NZ  LYS A   3      40.000  11.147  23.488  1.00 30.00           N  
ATOM     24  N   LYS A   4      35.912  16.219  25.238  1.00 30.00           N  
ATOM     25  CA  LYS A   4      35.426  15.722  26.556  1.00 30.00           C  
ATOM     26  C   LYS A   4      34.285  14.720  26.331  1.00 30.00           C  
ATOM     27  O   LYS A   4      33.409  14.959  25.524  1.00 30.00           O  
ATOM     28  CB  LYS A   4      34.915  16.901  27.388  1.00 30.00           C  
ATOM     29  CG  LYS A   4      33.584  17.396  26.818  1.00 30.00           C  
ATOM     30  CD  LYS A   4      33.309  18.815  27.321  1.00 30.00           C  
ATOM     31  CE  LYS A   4      34.225  19.802  26.594  1.00 30.00           C  
ATOM     32  NZ  LYS A   4      34.156  21.129  27.266  1.00 30.00           N  
ATOM     33  N   PRO A   5      34.331  13.625  27.051  1.00 30.00           N  
ATOM     34  CA  PRO A   5      33.309  12.568  26.948  1.00 30.00           C  
ATOM     35  C   PRO A   5      32.047  12.962  27.721  1.00 30.00           C  
ATOM     36  O   PRO A   5      32.119  13.456  28.830  1.00 30.00           O  
ATOM     37  CB  PRO A   5      33.984  11.354  27.591  1.00 30.00           C  
ATOM     38  CG  PRO A   5      35.091  11.910  28.517  1.00 30.00           C  
ATOM     39  CD  PRO A   5      35.398  13.339  28.030  1.00 30.00           C  
ATOM     40  N   ARG A   6      30.894  12.743  27.142  1.00 30.00           N  
ATOM     41  CA  ARG A   6      29.617  13.097  27.831  1.00 30.00           C  
ATOM     42  C   ARG A   6      29.779  14.416  28.591  1.00 30.00           C  
ATOM     43  O   ARG A   6      30.161  14.436  29.745  1.00 30.00           O  
ATOM     44  CB  ARG A   6      29.230  11.986  28.813  1.00 30.00           C  
ATOM     45  CG  ARG A   6      30.491  11.368  29.421  1.00 30.00           C  
ATOM     46  CD  ARG A   6      30.100  10.204  30.332  1.00 30.00           C  
ATOM     47  NE  ARG A   6      30.123  10.656  31.752  1.00 30.00           N  
ATOM     48  CZ  ARG A   6      30.954  10.111  32.598  1.00 30.00           C  
ATOM     49  N   VAL A   7      29.489  15.518  27.955  1.00 30.00           N  
ATOM     50  CA  VAL A   7      29.625  16.832  28.643  1.00 30.00           C  
ATOM     51  C   VAL A   7      28.572  16.937  29.750  1.00 30.00           C  
ATOM     52  O   VAL A   7      27.391  16.779  29.512  1.00 30.00           O  
ATOM     53  CB  VAL A   7      29.415  17.962  27.632  1.00 30.00           C  
ATOM     54  CG1 VAL A   7      29.835  19.293  28.258  1.00 30.00           C  
ATOM     55  CG2 VAL A   7      30.264  17.696  26.388  1.00 30.00           C  
ATOM     56  N   VAL A   8      28.989  17.201  30.958  1.00 30.00           N  
ATOM     57  CA  VAL A   8      28.009  17.316  32.075  1.00 30.00           C  
ATOM     58  C   VAL A   8      27.562  18.772  32.215  1.00 30.00           C  
ATOM     59  O   VAL A   8      26.385  19.075  32.208  1.00 30.00           O  
ATOM     60  CB  VAL A   8      28.651  16.866  33.353  1.00 30.00           C  
ATOM     61  CG1 VAL A   8      27.656  16.783  34.531  1.00110.00           C  
ATOM     62  CG2 VAL A   8      29.342  15.490  33.210  1.00110.00           C  
ATOM     63  N   TRP A   9      28.494  19.676  32.342  1.00 30.00           N  
ATOM     64  CA  TRP A   9      28.124  21.112  32.483  1.00 30.00           C  
ATOM     65  C   TRP A   9      29.334  21.983  32.140  1.00 30.00           C  
ATOM     66  O   TRP A   9      30.026  22.472  33.011  1.00 30.00           O  
ATOM     67  CB  TRP A   9      27.687  21.387  33.923  1.00 30.00           C  
ATOM     68  CG  TRP A   9      26.216  21.155  34.049  1.00 30.00           C  
ATOM     69  CD1 TRP A   9      25.640  20.241  34.863  1.00 30.00           C  
ATOM     70  CD2 TRP A   9      25.126  21.828  33.354  1.00 30.00           C  
ATOM     71  NE1 TRP A   9      24.267  20.310  34.713  1.00 30.00           N  
ATOM     72  CE3 TRP A   9      25.082  22.856  32.395  1.00 30.00           C  
ATOM     73  CE2 TRP A   9      23.900  21.273  33.793  1.00 30.00           C  
ATOM     74  CZ3 TRP A   9      23.851  23.311  31.895  1.00 30.00           C  
ATOM     75  CZ2 TRP A   9      22.675  21.723  33.299  1.00 30.00           C  
ATOM     76  N   SER A  10      29.595  22.179  30.877  1.00 30.00           N  
ATOM     77  CA  SER A  10      30.762  23.017  30.480  1.00 30.00           C  
ATOM     78  C   SER A  10      30.264  24.294  29.801  1.00 30.00           C  
ATOM     79  O   SER A  10      29.083  24.471  29.581  1.00 30.00           O  
ATOM     80  CB  SER A  10      31.628  22.247  29.527  1.00 30.00           C  
ATOM     81  OG  SER A  10      31.072  22.041  28.238  1.00110.00           O  
ATOM     82  N   VAL A  11      31.156  25.187  29.469  1.00 30.00           N  
ATOM     83  CA  VAL A  11      30.731  26.453  28.807  1.00 30.00           C  
ATOM     84  C   VAL A  11      29.959  26.123  27.526  1.00 30.00           C  
ATOM     85  O   VAL A  11      29.208  26.932  27.018  1.00 30.00           O  
ATOM     86  CB  VAL A  11      31.942  27.269  28.464  1.00 30.00           C  
ATOM     87  CG1 VAL A  11      32.606  27.829  29.736  1.00110.00           C  
ATOM     88  CG2 VAL A  11      33.006  26.553  27.595  1.00110.00           C  
ATOM     89  N   GLU A  12      30.136  24.940  27.003  1.00 30.00           N  
ATOM     90  CA  GLU A  12      29.413  24.561  25.757  1.00 30.00           C  
ATOM     91  C   GLU A  12      27.986  24.133  26.107  1.00 30.00           C  
ATOM     92  O   GLU A  12      27.023  24.716  25.649  1.00 30.00           O  
ATOM     93  CB  GLU A  12      30.142  23.400  25.079  1.00 30.00           C  
ATOM     94  CG  GLU A  12      29.676  23.281  23.626  1.00 30.00           C  
ATOM     95  CD  GLU A  12      30.702  23.945  22.706  1.00 30.00           C  
ATOM     96  OE1 GLU A  12      31.874  23.920  23.043  1.00 30.00           O  
ATOM     97  OE2 GLU A  12      30.298  24.465  21.679  1.00 30.00           O  
ATOM     98  N   LEU A  13      27.843  23.121  26.917  1.00 30.00           N  
ATOM     99  CA  LEU A  13      26.479  22.657  27.298  1.00 30.00           C  
ATOM    100  C   LEU A  13      25.714  23.804  27.962  1.00 30.00           C  
ATOM    101  O   LEU A  13      24.502  23.793  28.036  1.00 30.00           O  
ATOM    102  CB  LEU A  13      26.593  21.488  28.279  1.00 30.00           C  
ATOM    103  CG  LEU A  13      26.627  20.168  27.507  1.00 30.00           C  
ATOM    104  CD1 LEU A  13      26.600  19.001  28.495  1.00 30.00           C  
ATOM    105  CD2 LEU A  13      25.405  20.080  26.589  1.00 30.00           C  
ATOM    106  N   HIS A  14      26.414  24.791  28.450  1.00 30.00           N  
ATOM    107  CA  HIS A  14      25.729  25.935  29.115  1.00 30.00           C  
ATOM    108  C   HIS A  14      25.196  26.902  28.057  1.00 30.00           C  
ATOM    109  O   HIS A  14      24.200  27.567  28.257  1.00 30.00           O  
ATOM    110  CB  HIS A  14      26.726  26.664  30.018  1.00 30.00           C  
ATOM    111  CG  HIS A  14      25.998  27.683  30.851  1.00 30.00           C  
ATOM    112  ND1 HIS A  14      25.218  27.328  31.939  1.00 30.00           N  
ATOM    113  CD2 HIS A  14      25.926  29.051  30.768  1.00 30.00           C  
ATOM    114  CE1 HIS A  14      24.713  28.459  32.463  1.00 30.00           C  
ATOM    115  NE2 HIS A  14      25.113  29.539  31.787  1.00 30.00           N  
ATOM    116  N   GLN A  15      25.853  26.990  26.931  1.00 30.00           N  
ATOM    117  CA  GLN A  15      25.382  27.918  25.865  1.00 30.00           C  
ATOM    118  C   GLN A  15      24.114  27.359  25.217  1.00 30.00           C  
ATOM    119  O   GLN A  15      23.241  28.095  24.803  1.00 30.00           O  
ATOM    120  CB  GLN A  15      26.451  28.066  24.824  1.00 30.00           C  
ATOM    121  CG  GLN A  15      26.144  29.009  23.635  1.00110.00           C  
ATOM    122  CD  GLN A  15      25.817  30.442  24.062  1.00110.00           C  
ATOM    123  OE1 GLN A  15      26.448  30.990  24.959  1.00110.00           O  
ATOM    124  NE2 GLN A  15      24.818  31.055  23.444  1.00110.00           N  
ATOM    125  N   GLN A  16      24.005  26.062  25.124  1.00 30.00           N  
ATOM    126  CA  GLN A  16      22.791  25.463  24.500  1.00 30.00           C  
ATOM    127  C   GLN A  16      21.609  25.589  25.464  1.00 30.00           C  
ATOM    128  O   GLN A  16      20.507  25.912  25.070  1.00 30.00           O  
ATOM    129  CB  GLN A  16      23.042  24.014  24.207  1.00 30.00           C  
ATOM    130  CG  GLN A  16      21.891  23.186  23.571  1.00110.00           C  
ATOM    131  CD  GLN A  16      21.561  23.562  22.123  1.00110.00           C  
ATOM    132  OE1 GLN A  16      22.078  24.532  21.580  1.00110.00           O  
ATOM    133  NE2 GLN A  16      20.708  22.791  21.463  1.00110.00           N  
ATOM    134  N   PHE A  17      21.830  25.331  26.724  1.00 30.00           N  
ATOM    135  CA  PHE A  17      20.722  25.431  27.712  1.00 30.00           C  
ATOM    136  C   PHE A  17      20.286  26.890  27.860  1.00 30.00           C  
ATOM    137  O   PHE A  17      19.180  27.176  28.273  1.00 30.00           O  
ATOM    138  CB  PHE A  17      21.202  24.904  29.066  1.00 30.00           C  
ATOM    139  CG  PHE A  17      20.180  25.235  30.129  1.00 30.00           C  
ATOM    140  CD1 PHE A  17      18.924  24.619  30.109  1.00 30.00           C  
ATOM    141  CD2 PHE A  17      20.491  26.162  31.132  1.00 30.00           C  
ATOM    142  CE1 PHE A  17      17.977  24.928  31.094  1.00 30.00           C  
ATOM    143  CE2 PHE A  17      19.543  26.471  32.116  1.00 30.00           C  
ATOM    144  CZ  PHE A  17      18.287  25.854  32.097  1.00 30.00           C  
ATOM    145  N   VAL A  18      21.140  27.819  27.529  1.00 30.00           N  
ATOM    146  CA  VAL A  18      20.760  29.255  27.660  1.00 30.00           C  
ATOM    147  C   VAL A  18      19.935  29.682  26.447  1.00 30.00           C  
ATOM    148  O   VAL A  18      18.924  30.343  26.575  1.00 30.00           O  
ATOM    149  CB  VAL A  18      21.996  30.100  27.746  1.00 30.00           C  
ATOM    150  CG1 VAL A  18      21.852  31.608  27.421  1.00110.00           C  
ATOM    151  CG2 VAL A  18      22.588  29.995  29.168  1.00110.00           C  
ATOM    152  N   ALA A  19      20.354  29.313  25.268  1.00 30.00           N  
ATOM    153  CA  ALA A  19      19.584  29.706  24.057  1.00 30.00           C  
ATOM    154  C   ALA A  19      18.320  28.853  23.962  1.00 30.00           C  
ATOM    155  O   ALA A  19      17.367  29.213  23.297  1.00 30.00           O  
ATOM    156  CB  ALA A  19      20.443  29.493  22.808  1.00 30.00           C  
ATOM    157  N   ALA A  20      18.296  27.731  24.625  1.00 30.00           N  
ATOM    158  CA  ALA A  20      17.085  26.868  24.571  1.00 30.00           C  
ATOM    159  C   ALA A  20      16.032  27.432  25.522  1.00 30.00           C  
ATOM    160  O   ALA A  20      14.855  27.448  25.223  1.00 30.00           O  
ATOM    161  CB  ALA A  20      17.448  25.442  24.988  1.00 30.00           C  
ATOM    162  N   VAL A  21      16.446  27.911  26.662  1.00 30.00           N  
ATOM    163  CA  VAL A  21      15.465  28.490  27.619  1.00 30.00           C  
ATOM    164  C   VAL A  21      14.967  29.814  27.055  1.00 30.00           C  
ATOM    165  O   VAL A  21      13.784  30.089  27.019  1.00 30.00           O  
ATOM    166  CB  VAL A  21      16.153  28.743  28.957  1.00 30.00           C  
ATOM    167  CG1 VAL A  21      15.106  29.119  30.004  1.00 30.00           C  
ATOM    168  CG2 VAL A  21      16.888  27.479  29.393  1.00 30.00           C  
ATOM    169  N   ASN A  22      15.874  30.632  26.607  1.00 30.00           N  
ATOM    170  CA  ASN A  22      15.488  31.943  26.028  1.00 30.00           C  
ATOM    171  C   ASN A  22      14.589  31.711  24.816  1.00 30.00           C  
ATOM    172  O   ASN A  22      13.591  32.377  24.626  1.00 30.00           O  
ATOM    173  CB  ASN A  22      16.731  32.661  25.593  1.00 30.00           C  
ATOM    174  CG  ASN A  22      16.480  34.118  25.190  1.00110.00           C  
ATOM    175  OD1 ASN A  22      16.082  34.933  26.014  1.00110.00           O  
ATOM    176  ND2 ASN A  22      16.688  34.460  23.924  1.00110.00           N  
ATOM    177  N   GLN A  23      14.941  30.764  23.993  1.00 30.00           N  
ATOM    178  CA  GLN A  23      14.113  30.475  22.789  1.00 30.00           C  
ATOM    179  C   GLN A  23      12.693  30.104  23.223  1.00 30.00           C  
ATOM    180  O   GLN A  23      11.752  30.218  22.463  1.00 30.00           O  
ATOM    181  CB  GLN A  23      14.720  29.331  22.032  1.00 30.00           C  
ATOM    182  CG  GLN A  23      13.950  28.754  20.817  1.00110.00           C  
ATOM    183  CD  GLN A  23      13.687  29.783  19.716  1.00110.00           C  
ATOM    184  OE1 GLN A  23      14.500  30.667  19.468  1.00110.00           O  
ATOM    185  NE2 GLN A  23      12.547  29.686  19.046  1.00110.00           N  
ATOM    186  N   LEU A  24      12.531  29.653  24.439  1.00 30.00           N  
ATOM    187  CA  LEU A  24      11.174  29.268  24.918  1.00 30.00           C  
ATOM    188  C   LEU A  24      10.712  30.235  26.009  1.00 30.00           C  
ATOM    189  O   LEU A  24       9.622  30.118  26.530  1.00 30.00           O  
ATOM    190  CB  LEU A  24      11.226  27.856  25.502  1.00 30.00           C  
ATOM    191  CG  LEU A  24      12.041  26.941  24.587  1.00 30.00           C  
ATOM    192  CD1 LEU A  24      12.717  25.858  25.430  1.00 30.00           C  
ATOM    193  CD2 LEU A  24      11.109  26.285  23.566  1.00 30.00           C  
ATOM    194  N   GLY A  25      11.532  31.182  26.371  1.00 30.00           N  
ATOM    195  CA  GLY A  25      11.131  32.136  27.440  1.00 30.00           C  
ATOM    196  C   GLY A  25      11.355  31.474  28.799  1.00 30.00           C  
ATOM    197  O   GLY A  25      10.637  30.577  29.188  1.00 30.00           O  
ATOM    198  N   VAL A  26      12.353  31.904  29.518  1.00 30.00           N  
ATOM    199  CA  VAL A  26      12.635  31.296  30.851  1.00 30.00           C  
ATOM    200  C   VAL A  26      11.367  31.311  31.706  1.00 30.00           C  
ATOM    201  O   VAL A  26      11.247  30.580  32.668  1.00 30.00           O  
ATOM    202  CB  VAL A  26      13.731  32.100  31.553  1.00 30.00           C  
ATOM    203  CG1 VAL A  26      13.338  33.579  31.590  1.00 30.00           C  
ATOM    204  CG2 VAL A  26      13.906  31.585  32.982  1.00 30.00           C  
ATOM    205  N   ASP A  27      10.425  32.143  31.365  1.00 30.00           N  
ATOM    206  CA  ASP A  27       9.167  32.211  32.165  1.00 30.00           C  
ATOM    207  C   ASP A  27       8.337  30.939  31.955  1.00 30.00           C  
ATOM    208  O   ASP A  27       7.793  30.384  32.890  1.00 30.00           O  
ATOM    209  CB  ASP A  27       8.367  33.404  31.731  1.00 30.00           C  
ATOM    210  CG  ASP A  27       8.054  33.550  30.231  1.00110.00           C  
ATOM    211  OD1 ASP A  27       9.009  33.808  29.466  1.00110.00           O  
ATOM    212  OD2 ASP A  27       6.873  33.381  29.867  1.00110.00           O  
ATOM    213  N   LYS A  28       8.224  30.478  30.739  1.00 30.00           N  
ATOM    214  CA  LYS A  28       7.416  29.250  30.480  1.00 30.00           C  
ATOM    215  C   LYS A  28       8.313  28.134  29.935  1.00 30.00           C  
ATOM    216  O   LYS A  28       7.839  27.146  29.410  1.00 30.00           O  
ATOM    217  CB  LYS A  28       6.344  29.563  29.479  1.00 30.00           C  
ATOM    218  CG  LYS A  28       6.865  30.090  28.121  1.00110.00           C  
ATOM    219  CD  LYS A  28       5.779  30.674  27.212  1.00110.00           C  
ATOM    220  CE  LYS A  28       6.386  31.220  25.910  1.00110.00           C  
ATOM    221  NZ  LYS A  28       5.355  31.810  25.044  1.00110.00           N  
ATOM    222  N   ALA A  29       9.605  28.284  30.043  1.00 30.00           N  
ATOM    223  CA  ALA A  29      10.523  27.232  29.520  1.00 30.00           C  
ATOM    224  C   ALA A  29      10.610  26.074  30.515  1.00 30.00           C  
ATOM    225  O   ALA A  29      11.014  26.245  31.648  1.00 30.00           O  
ATOM    226  CB  ALA A  29      11.916  27.830  29.316  1.00 30.00           C  
ATOM    227  N   VAL A  30      10.241  24.892  30.099  1.00 30.00           N  
ATOM    228  CA  VAL A  30      10.314  23.723  31.019  1.00 30.00           C  
ATOM    229  C   VAL A  30      11.573  22.914  30.697  1.00 30.00           C  
ATOM    230  O   VAL A  30      12.091  22.990  29.601  1.00 30.00           O  
ATOM    231  CB  VAL A  30       9.077  22.842  30.831  1.00 30.00           C  
ATOM    232  CG1 VAL A  30       7.815  23.678  31.048  1.00 30.00           C  
ATOM    233  CG2 VAL A  30       9.070  22.270  29.413  1.00 30.00           C  
ATOM    234  N   PRO A  31      12.028  22.160  31.663  1.00 30.00           N  
ATOM    235  CA  PRO A  31      13.229  21.322  31.512  1.00 30.00           C  
ATOM    236  C   PRO A  31      12.896  20.064  30.708  1.00 30.00           C  
ATOM    237  O   PRO A  31      13.753  19.462  30.093  1.00 30.00           O  
ATOM    238  CB  PRO A  31      13.608  20.972  32.955  1.00 30.00           C  
ATOM    239  CG  PRO A  31      12.320  21.143  33.796  1.00 30.00           C  
ATOM    240  CD  PRO A  31      11.388  22.070  32.991  1.00 30.00           C  
ATOM    241  N   LYS A  32      11.654  19.669  30.706  1.00 30.00           N  
ATOM    242  CA  LYS A  32      11.257  18.460  29.941  1.00 30.00           C  
ATOM    243  C   LYS A  32      11.390  18.745  28.446  1.00 30.00           C  
ATOM    244  O   LYS A  32      12.035  18.015  27.720  1.00 30.00           O  
ATOM    245  CB  LYS A  32       9.805  18.119  30.275  1.00 30.00           C  
ATOM    246  CG  LYS A  32       9.254  17.129  29.247  1.00 30.00           C  
ATOM    247  CD  LYS A  32       8.520  17.897  28.146  1.00 30.00           C  
ATOM    248  CE  LYS A  32       7.429  17.011  27.543  1.00 30.00           C  
ATOM    249  NZ  LYS A  32       7.830  16.594  26.170  1.00 30.00           N  
ATOM    250  N   LYS A  33      10.789  19.802  27.981  1.00 30.00           N  
ATOM    251  CA  LYS A  33      10.888  20.129  26.533  1.00 30.00           C  
ATOM    252  C   LYS A  33      12.323  20.531  26.208  1.00 30.00           C  
ATOM    253  O   LYS A  33      12.870  20.134  25.199  1.00 30.00           O  
ATOM    254  CB  LYS A  33       9.940  21.282  26.197  1.00 30.00           C  
ATOM    255  CG  LYS A  33       8.565  20.722  25.828  1.00 30.00           C  
ATOM    256  CD  LYS A  33       8.687  19.852  24.575  1.00 30.00           C  
ATOM    257  CE  LYS A  33       7.294  19.578  24.004  1.00 30.00           C  
ATOM    258  NZ  LYS A  33       6.724  20.841  23.456  1.00 30.00           N  
ATOM    259  N   ILE A  34      12.949  21.304  27.053  1.00 30.00           N  
ATOM    260  CA  ILE A  34      14.351  21.700  26.766  1.00 30.00           C  
ATOM    261  C   ILE A  34      15.224  20.450  26.789  1.00 30.00           C  
ATOM    262  O   ILE A  34      16.263  20.396  26.163  1.00 30.00           O  
ATOM    263  CB  ILE A  34      14.842  22.705  27.806  1.00 30.00           C  
ATOM    264  CG1 ILE A  34      14.113  24.043  27.582  1.00 30.00           C  
ATOM    265  CG2 ILE A  34      16.358  22.886  27.649  1.00 30.00           C  
ATOM    266  CD1 ILE A  34      14.997  25.224  28.001  1.00 30.00           C  
ATOM    267  N   LEU A  35      14.803  19.431  27.489  1.00 30.00           N  
ATOM    268  CA  LEU A  35      15.610  18.183  27.516  1.00 30.00           C  
ATOM    269  C   LEU A  35      15.863  17.758  26.072  1.00 30.00           C  
ATOM    270  O   LEU A  35      16.918  17.262  25.733  1.00 30.00           O  
ATOM    271  CB  LEU A  35      14.843  17.081  28.254  1.00 30.00           C  
ATOM    272  CG  LEU A  35      15.587  15.753  28.103  1.00 30.00           C  
ATOM    273  CD1 LEU A  35      17.001  15.892  28.666  1.00 30.00           C  
ATOM    274  CD2 LEU A  35      14.837  14.661  28.871  1.00 30.00           C  
ATOM    275  N   GLU A  36      14.902  17.973  25.212  1.00 30.00           N  
ATOM    276  CA  GLU A  36      15.091  17.604  23.783  1.00 30.00           C  
ATOM    277  C   GLU A  36      16.066  18.599  23.151  1.00 30.00           C  
ATOM    278  O   GLU A  36      16.850  18.257  22.288  1.00 30.00           O  
ATOM    279  CB  GLU A  36      13.774  17.665  23.068  1.00 30.00           C  
ATOM    280  CG  GLU A  36      12.738  16.635  23.601  1.00110.00           C  
ATOM    281  CD  GLU A  36      11.323  17.191  23.789  1.00110.00           C  
ATOM    282  OE1 GLU A  36      10.904  18.023  22.955  1.00110.00           O  
ATOM    283  OE2 GLU A  36      10.658  16.758  24.756  1.00110.00           O  
ATOM    284  N   MET A  37      16.026  19.830  23.587  1.00 30.00           N  
ATOM    285  CA  MET A  37      16.951  20.853  23.030  1.00 30.00           C  
ATOM    286  C   MET A  37      18.393  20.382  23.226  1.00 30.00           C  
ATOM    287  O   MET A  37      19.240  20.570  22.378  1.00 30.00           O  
ATOM    288  CB  MET A  37      16.754  22.151  23.756  1.00 30.00           C  
ATOM    289  CG  MET A  37      15.469  22.877  23.316  1.00110.00           C  
ATOM    290  SD  MET A  37      15.701  23.848  21.800  1.00110.00           S  
ATOM    291  CE  MET A  37      14.193  24.853  21.814  1.00110.00           C  
ATOM    292  N   MET A  38      18.675  19.769  24.345  1.00 30.00           N  
ATOM    293  CA  MET A  38      20.061  19.286  24.601  1.00 30.00           C  
ATOM    294  C   MET A  38      20.339  18.052  23.741  1.00 30.00           C  
ATOM    295  O   MET A  38      21.328  17.984  23.038  1.00 30.00           O  
ATOM    296  CB  MET A  38      20.208  18.923  26.079  1.00 30.00           C  
ATOM    297  CG  MET A  38      20.270  20.203  26.915  1.00 30.00           C  
ATOM    298  SD  MET A  38      21.993  20.728  27.088  1.00 30.00           S  
ATOM    299  CE  MET A  38      21.979  20.964  28.882  1.00 30.00           C  
ATOM    300  N   ASN A  39      19.476  17.075  23.792  1.00 30.00           N  
ATOM    301  CA  ASN A  39      19.696  15.847  22.978  1.00 30.00           C  
ATOM    302  C   ASN A  39      21.060  15.248  23.324  1.00 30.00           C  
ATOM    303  O   ASN A  39      21.674  14.571  22.523  1.00 30.00           O  
ATOM    304  CB  ASN A  39      19.658  16.208  21.490  1.00 30.00           C  
ATOM    305  CG  ASN A  39      19.407  14.946  20.664  1.00 30.00           C  
ATOM    306  OD1 ASN A  39      18.470  14.215  20.918  1.00 30.00           O  
ATOM    307  ND2 ASN A  39      20.211  14.658  19.677  1.00 30.00           N  
ATOM    308  N   VAL A  40      21.538  15.493  24.512  1.00 30.00           N  
ATOM    309  CA  VAL A  40      22.862  14.940  24.915  1.00 30.00           C  
ATOM    310  C   VAL A  40      22.658  13.613  25.646  1.00 30.00           C  
ATOM    311  O   VAL A  40      21.623  13.369  26.234  1.00 30.00           O  
ATOM    312  CB  VAL A  40      23.565  15.928  25.845  1.00 30.00           C  
ATOM    313  CG1 VAL A  40      24.997  15.458  26.102  1.00 30.00           C  
ATOM    314  CG2 VAL A  40      23.592  17.312  25.193  1.00 30.00           C  
ATOM    315  N   PRO A  41      23.638  12.753  25.619  1.00 30.00           N  
ATOM    316  CA  PRO A  41      23.499  11.444  26.318  1.00 30.00           C  
ATOM    317  C   PRO A  41      23.765  11.637  27.812  1.00 30.00           C  
ATOM    318  O   PRO A  41      24.564  12.462  28.208  1.00 30.00           O  
ATOM    319  CB  PRO A  41      24.489  10.468  25.754  1.00 30.00           C  
ATOM    320  CG  PRO A  41      25.510  11.346  25.045  1.00110.00           C  
ATOM    321  CD  PRO A  41      24.764  12.635  24.674  1.00110.00           C  
ATOM    322  N   GLY A  42      23.099  10.884  28.645  1.00 30.00           N  
ATOM    323  CA  GLY A  42      23.311  11.024  30.114  1.00 30.00           C  
ATOM    324  C   GLY A  42      22.577  12.268  30.623  1.00 30.00           C  
ATOM    325  O   GLY A  42      22.577  12.560  31.803  1.00 30.00           O  
ATOM    326  N   LEU A  43      21.952  13.005  29.745  1.00 30.00           N  
ATOM    327  CA  LEU A  43      21.220  14.227  30.184  1.00 30.00           C  
ATOM    328  C   LEU A  43      19.719  13.934  30.231  1.00 30.00           C  
ATOM    329  O   LEU A  43      19.111  13.600  29.233  1.00 30.00           O  
ATOM    330  CB  LEU A  43      21.487  15.363  29.194  1.00 30.00           C  
ATOM    331  CG  LEU A  43      22.738  16.132  29.623  1.00 30.00           C  
ATOM    332  CD1 LEU A  43      22.950  17.327  28.690  1.00 30.00           C  
ATOM    333  CD2 LEU A  43      22.561  16.634  31.057  1.00 30.00           C  
ATOM    334  N   THR A  44      19.116  14.055  31.382  1.00 30.00           N  
ATOM    335  CA  THR A  44      17.655  13.783  31.491  1.00 30.00           C  
ATOM    336  C   THR A  44      16.917  15.080  31.830  1.00 30.00           C  
ATOM    337  O   THR A  44      17.518  16.127  31.972  1.00 30.00           O  
ATOM    338  CB  THR A  44      17.410  12.752  32.597  1.00 30.00           C  
ATOM    339  OG1 THR A  44      18.372  12.928  33.627  1.00 30.00           O  
ATOM    340  CG2 THR A  44      17.530  11.342  32.019  1.00 30.00           C  
ATOM    341  N   ARG A  45      15.620  15.020  31.963  1.00 30.00           N  
ATOM    342  CA  ARG A  45      14.848  16.251  32.294  1.00 30.00           C  
ATOM    343  C   ARG A  45      15.011  16.569  33.781  1.00 30.00           C  
ATOM    344  O   ARG A  45      14.913  17.707  34.197  1.00 30.00           O  
ATOM    345  CB  ARG A  45      13.367  16.026  31.979  1.00 30.00           C  
ATOM    346  CG  ARG A  45      12.873  14.772  32.705  1.00 30.00           C  
ATOM    347  CD  ARG A  45      11.351  14.827  32.843  1.00 30.00           C  
ATOM    348  NE  ARG A  45      10.919  13.919  33.942  1.00 30.00           N  
ATOM    349  CZ  ARG A  45      11.276  12.662  33.929  1.00 30.00           C  
ATOM    350  N   GLU A  46      15.260  15.574  34.589  1.00 30.00           N  
ATOM    351  CA  GLU A  46      15.430  15.821  36.048  1.00 30.00           C  
ATOM    352  C   GLU A  46      16.772  16.514  36.292  1.00 30.00           C  
ATOM    353  O   GLU A  46      16.966  17.177  37.292  1.00 30.00           O  
ATOM    354  CB  GLU A  46      15.401  14.489  36.799  1.00 30.00           C  
ATOM    355  CG  GLU A  46      15.607  14.740  38.294  1.00 30.00           C  
ATOM    356  CD  GLU A  46      15.363  13.444  39.068  1.00 30.00           C  
ATOM    357  OE1 GLU A  46      15.360  12.396  38.444  1.00 30.00           O  
ATOM    358  OE2 GLU A  46      15.183  13.521  40.273  1.00 30.00           O  
ATOM    359  N   ASN A  47      17.699  16.365  35.386  1.00 30.00           N  
ATOM    360  CA  ASN A  47      19.029  17.014  35.566  1.00 30.00           C  
ATOM    361  C   ASN A  47      18.912  18.507  35.257  1.00 30.00           C  
ATOM    362  O   ASN A  47      19.539  19.332  35.890  1.00 30.00           O  
ATOM    363  CB  ASN A  47      20.040  16.371  34.616  1.00 30.00           C  
ATOM    364  CG  ASN A  47      20.676  15.156  35.294  1.00 30.00           C  
ATOM    365  OD1 ASN A  47      20.115  14.080  35.290  1.00 30.00           O  
ATOM    366  ND2 ASN A  47      21.833  15.286  35.884  1.00 30.00           N  
ATOM    367  N   VAL A  48      18.111  18.862  34.290  1.00 30.00           N  
ATOM    368  CA  VAL A  48      17.953  20.301  33.946  1.00 30.00           C  
ATOM    369  C   VAL A  48      16.925  20.932  34.884  1.00 30.00           C  
ATOM    370  O   VAL A  48      16.944  22.121  35.136  1.00 30.00           O  
ATOM    371  CB  VAL A  48      17.473  20.432  32.499  1.00 30.00           C  
ATOM    372  CG1 VAL A  48      17.441  21.909  32.101  1.00 30.00           C  
ATOM    373  CG2 VAL A  48      18.432  19.677  31.575  1.00 30.00           C  
ATOM    374  N   ALA A  49      16.026  20.143  35.404  1.00 30.00           N  
ATOM    375  CA  ALA A  49      14.997  20.694  36.328  1.00 30.00           C  
ATOM    376  C   ALA A  49      15.626  20.930  37.703  1.00 30.00           C  
ATOM    377  O   ALA A  49      15.124  21.693  38.503  1.00 30.00           O  
ATOM    378  CB  ALA A  49      13.841  19.699  36.458  1.00 30.00           C  
ATOM    379  N   SER A  50      16.723  20.280  37.981  1.00 30.00           N  
ATOM    380  CA  SER A  50      17.386  20.468  39.301  1.00 30.00           C  
ATOM    381  C   SER A  50      18.158  21.788  39.296  1.00 30.00           C  
ATOM    382  O   SER A  50      18.079  22.568  40.224  1.00 30.00           O  
ATOM    383  CB  SER A  50      18.354  19.311  39.555  1.00 30.00           C  
ATOM    384  OG  SER A  50      17.631  18.197  40.064  1.00 30.00           O  
ATOM    385  N   HIS A  51      18.904  22.046  38.256  1.00 30.00           N  
ATOM    386  CA  HIS A  51      19.677  23.317  38.193  1.00 30.00           C  
ATOM    387  C   HIS A  51      18.705  24.498  38.170  1.00 30.00           C  
ATOM    388  O   HIS A  51      19.005  25.573  38.651  1.00 30.00           O  
ATOM    389  CB  HIS A  51      20.532  23.333  36.925  1.00 30.00           C  
ATOM    390  CG  HIS A  51      21.169  24.686  36.767  1.00 30.00           C  
ATOM    391  ND1 HIS A  51      21.689  25.389  37.843  1.00 30.00           N  
ATOM    392  CD2 HIS A  51      21.378  25.479  35.665  1.00 30.00           C  
ATOM    393  CE1 HIS A  51      22.179  26.549  37.370  1.00 30.00           C  
ATOM    394  NE2 HIS A  51      22.016  26.655  36.049  1.00 30.00           N  
ATOM    395  N   LEU A  52      17.540  24.306  37.616  1.00 30.00           N  
ATOM    396  CA  LEU A  52      16.545  25.414  37.564  1.00 30.00           C  
ATOM    397  C   LEU A  52      15.993  25.667  38.968  1.00 30.00           C  
ATOM    398  O   LEU A  52      15.933  26.789  39.428  1.00 30.00           O  
ATOM    399  CB  LEU A  52      15.401  25.026  36.625  1.00 30.00           C  
ATOM    400  CG  LEU A  52      14.407  26.183  36.523  1.00 30.00           C  
ATOM    401  CD1 LEU A  52      14.810  27.103  35.369  1.00 30.00           C  
ATOM    402  CD2 LEU A  52      13.004  25.628  36.264  1.00 30.00           C  
ATOM    403  N   GLN A  53      15.591  24.632  39.654  1.00 30.00           N  
ATOM    404  CA  GLN A  53      15.046  24.814  41.028  1.00 30.00           C  
ATOM    405  C   GLN A  53      16.171  25.254  41.966  1.00 30.00           C  
ATOM    406  O   GLN A  53      15.932  25.794  43.028  1.00 30.00           O  
ATOM    407  CB  GLN A  53      14.455  23.492  41.524  1.00 30.00           C  
ATOM    408  CG  GLN A  53      13.165  23.190  40.757  1.00 30.00           C  
ATOM    409  CD  GLN A  53      12.563  21.880  41.267  1.00 30.00           C  
ATOM    410  OE1 GLN A  53      12.031  21.103  40.498  1.00 30.00           O  
ATOM    411  NE2 GLN A  53      12.623  21.599  42.540  1.00 30.00           N  
ATOM    412  N   LYS A  54      17.398  25.029  41.582  1.00 30.00           N  
ATOM    413  CA  LYS A  54      18.537  25.437  42.452  1.00 30.00           C  
ATOM    414  C   LYS A  54      18.794  26.935  42.281  1.00 30.00           C  
ATOM    415  O   LYS A  54      19.274  27.598  43.179  1.00 30.00           O  
ATOM    416  CB  LYS A  54      19.791  24.655  42.053  1.00 30.00           C  
ATOM    417  CG  LYS A  54      19.826  23.323  42.807  1.00 30.00           C  
ATOM    418  CD  LYS A  54      20.780  22.358  42.099  1.00 30.00           C  
ATOM    419  CE  LYS A  54      22.207  22.589  42.601  1.00 30.00           C  
ATOM    420  NZ  LYS A  54      22.965  21.307  42.552  1.00 30.00           N  
ATOM    421  N   TYR A  55      18.475  27.476  41.137  1.00 30.00           N  
ATOM    422  CA  TYR A  55      18.701  28.932  40.914  1.00 30.00           C  
ATOM    423  C   TYR A  55      17.700  29.731  41.746  1.00 30.00           C  
ATOM    424  O   TYR A  55      18.060  30.676  42.418  1.00 30.00           O  
ATOM    425  CB  TYR A  55      18.519  29.254  39.460  1.00 30.00           C  
ATOM    426  CG  TYR A  55      18.814  30.671  38.976  1.00110.00           C  
ATOM    427  CD1 TYR A  55      19.799  31.481  39.588  1.00110.00           C  
ATOM    428  CD2 TYR A  55      18.113  31.170  37.858  1.00110.00           C  
ATOM    429  CE1 TYR A  55      20.064  32.774  39.097  1.00110.00           C  
ATOM    430  CE2 TYR A  55      18.385  32.459  37.361  1.00110.00           C  
ATOM    431  CZ  TYR A  55      19.358  33.263  37.981  1.00110.00           C  
ATOM    432  N   ARG A  56      16.449  29.360  41.720  1.00 30.00           N  
ATOM    433  CA  ARG A  56      15.446  30.105  42.530  1.00 30.00           C  
ATOM    434  C   ARG A  56      15.915  30.112  43.981  1.00 30.00           C  
ATOM    435  O   ARG A  56      15.825  31.107  44.673  1.00 30.00           O  
ATOM    436  CB  ARG A  56      14.083  29.415  42.431  1.00 30.00           C  
ATOM    437  CG  ARG A  56      13.460  29.706  41.064  1.00 30.00           C  
ATOM    438  CD  ARG A  56      12.775  28.444  40.537  1.00 30.00           C  
ATOM    439  NE  ARG A  56      11.626  28.828  39.671  1.00 30.00           N  
ATOM    440  CZ  ARG A  56      11.742  29.827  38.839  1.00 30.00           C  
ATOM    441  N   ILE A  57      16.439  29.008  44.441  1.00 30.00           N  
ATOM    442  CA  ILE A  57      16.941  28.951  45.840  1.00 30.00           C  
ATOM    443  C   ILE A  57      18.118  29.917  45.961  1.00 30.00           C  
ATOM    444  O   ILE A  57      18.274  30.610  46.947  1.00 30.00           O  
ATOM    445  CB  ILE A  57      17.398  27.559  46.158  1.00 30.00           C  
ATOM    446  CG1 ILE A  57      16.171  26.607  46.204  1.00110.00           C  
ATOM    447  CG2 ILE A  57      18.179  27.424  47.491  1.00110.00           C  
ATOM    448  CD1 ILE A  57      16.509  25.109  46.239  1.00110.00           C  
ATOM    449  N   TYR A  58      18.937  29.979  44.946  1.00 30.00           N  
ATOM    450  CA  TYR A  58      20.096  30.910  44.974  1.00 30.00           C  
ATOM    451  C   TYR A  58      19.587  32.338  44.762  1.00 30.00           C  
ATOM    452  O   TYR A  58      20.301  33.301  44.956  1.00 30.00           O  
ATOM    453  CB  TYR A  58      21.054  30.552  43.876  1.00 30.00           C  
ATOM    454  CG  TYR A  58      21.723  29.180  43.902  1.00110.00           C  
ATOM    455  CD1 TYR A  58      21.822  28.412  45.086  1.00110.00           C  
ATOM    456  CD2 TYR A  58      22.246  28.657  42.699  1.00110.00           C  
ATOM    457  CE1 TYR A  58      22.408  27.132  45.057  1.00110.00           C  
ATOM    458  CE2 TYR A  58      22.828  27.375  42.669  1.00110.00           C  
ATOM    459  CZ  TYR A  58      22.906  26.610  43.847  1.00110.00           C  
ATOM    460  N   LEU A  59      18.350  32.473  44.361  1.00 30.00           N  
ATOM    461  CA  LEU A  59      17.776  33.827  44.127  1.00 30.00           C  
ATOM    462  C   LEU A  59      17.116  34.331  45.411  1.00 30.00           C  
ATOM    463  O   LEU A  59      17.018  35.519  45.644  1.00 30.00           O  
ATOM    464  CB  LEU A  59      16.730  33.737  43.013  1.00 30.00           C  
ATOM    465  CG  LEU A  59      17.400  33.985  41.661  1.00 30.00           C  
ATOM    466  CD1 LEU A  59      16.569  33.335  40.552  1.00 30.00           C  
ATOM    467  CD2 LEU A  59      17.494  35.491  41.408  1.00 30.00           C  
ATOM    468  N   ARG A  60      16.661  33.437  46.244  1.00 30.00           N  
ATOM    469  CA  ARG A  60      16.006  33.866  47.512  1.00 30.00           C  
ATOM    470  C   ARG A  60      17.002  34.655  48.363  1.00 30.00           C  
ATOM    471  O   ARG A  60      16.996  35.869  48.378  1.00 30.00           O  
ATOM    472  CB  ARG A  60      15.549  32.657  48.273  1.00 30.00           C  
ATOM    473  CG  ARG A  60      14.340  31.948  47.637  1.00110.00           C  
ATOM    474  CD  ARG A  60      14.058  30.576  48.266  1.00110.00           C  
ATOM    475  NE  ARG A  60      13.331  29.700  47.336  1.00110.00           N  
ATOM    476  CZ  ARG A  60      13.069  28.398  47.528  1.00110.00           C  
ATOM    477  N   ARG A  61      17.854  33.971  49.073  1.00 30.00           N  
ATOM    478  CA  ARG A  61      18.850  34.678  49.927  1.00 30.00           C  
ATOM    479  C   ARG A  61      20.098  35.000  49.102  1.00 30.00           C  
ATOM    480  O   ARG A  61      20.912  34.140  48.828  1.00 30.00           O  
ATOM    481  CB  ARG A  61      19.228  33.799  51.082  1.00 30.00           C  
ATOM    482  CG  ARG A  61      20.202  34.429  52.101  1.00110.00           C  
ATOM    483  CD  ARG A  61      20.474  33.507  53.298  1.00110.00           C  
ATOM    484  NE  ARG A  61      21.438  34.113  54.228  1.00110.00           N  
ATOM    485  CZ  ARG A  61      21.858  33.576  55.384  1.00110.00           C  
ATOM    486  N   LEU A  62      20.257  36.233  48.706  1.00 30.00           N  
ATOM    487  CA  LEU A  62      21.455  36.609  47.903  1.00 30.00           C  
ATOM    488  C   LEU A  62      22.132  37.825  48.537  1.00 30.00           C  
ATOM    489  O   LEU A  62      21.641  38.934  48.459  1.00 30.00           O  
ATOM    490  CB  LEU A  62      21.037  36.946  46.502  1.00 30.00           C  
ATOM    491  CG  LEU A  62      22.162  37.245  45.479  1.00110.00           C  
ATOM    492  CD1 LEU A  62      23.097  36.044  45.255  1.00110.00           C  
ATOM    493  CD2 LEU A  62      21.553  37.692  44.141  1.00110.00           C  
ATOM    494  N   GLY A  63      23.258  37.627  49.167  1.00 30.00           N  
ATOM    495  CA  GLY A  63      23.965  38.773  49.806  1.00 30.00           C  
ATOM    496  C   GLY A  63      25.345  38.940  49.167  1.00 30.00           C  
ATOM    497  O   GLY A  63      25.713  40.070  48.888  1.00 30.00           O  
ATOM    498  OXT GLY A  63      26.010  37.938  48.967  1.00 30.00           O  
TER     499      GLY A  63 
MASTER        0    0    0    3    0    0    0    0  498    1    0    5
END   
